# Supplementary material for: Institutionalize Reciprocity to Overcome the Public Goods Provision Problem
Source: PLoS One. 2016 Jun 1;11(6):e0154321. doi: 10.1371/journal.pone.0154321 (PMC4889071; doi:10.1371/journal.pone.0154321)
Supplement: S2 File — (CSV) [file pone.0154321.s002.csv]

Session	Treatment	Period	Group_Labo	Min	pmax	nmax	Effort1	Alt_degree1	Effort2	Alt_degree2	Effort3	Alt_degree3	Effort4	Alt_degree4	Ego_degree	Sum_Effort	Ave_Effort	Sum_Profit	Ave_Profit	Ave_Total_Profit	Total_Profit
4	C	1	1	0	100	100	100	0	50	-50	20	-80	0	-100	-100	170	42.5	502	125.5	125.5	502	49.77272727	M	1	28.125
4	C	1	2	20	100	100	100	0	50	-50	50	-50	20	-80	-80	220	55	532	133	133	532		M	2	29.53125		1	2	3	4	5	6	7	8	9	10	11	12	13	14	15	16	17	18	19	20
4	C	1	3	0	100	100	80	-20	50	-50	20	-80	0	-100	-100	150	37.5	490	122.5	122.5	490		M	3	28.4375	S-IR	9.666666667	16.83333333	23.83333333	32.5	40.83333333	48.5	56.83333333	65	72.66666667	77.83333333	74.16666667	76	72.66666667	66	63.5	64.66666667	66	65.5	58.33333333	20
8	C	1	1	30	100	100	100	0	100	0	40	-60	30	-70	-70	270	67.5	562	140.5	140.5	562		M	4	23.28125	NL-IR	28.125	29.53125	28.4375	23.28125	29.21875	30.46875	28.4375	25.78125	24.84375	24.84375	25.3125	25.625	25.46875	22.03125	21.25	21.5625	15.15625	15.78125	14.84375	5.9375
8	C	1	2	0	100	100	100	0	40	-60	30	-70	0	-100	-100	170	42.5	502	125.5	125.5	502		M	5	29.21875	CON	49.77272727	41.81818182	37.5	34.31818182	28.40909091	29.54545455	24.54545455	27.04545455	26.81818182	25.90909091	20.68181818	20.22727273	17.5	12.95454545	12.04545455	12.27272727	12.27272727	9.318181818	6.590909091	7.045454545
8	C	1	3	0	100	100	100	0	100	0	30	-70	0	-100	-100	230	57.5	538	134.5	134.5	538		M	6	30.46875
11	C	1	4	0	100	100	100	0	80	-20	0	-100	0	-100	-100	180	45	508	127	127	508		M	7	28.4375
11	C	1	5	0	100	100	100	0	100	0	50	-50	0	-100	-100	250	62.5	550	137.5	137.5	550		M	8	25.78125
11	C	1	3	0	100	100	100	0	80	-20	50	-50	0	-100	-100	230	57.5	538	134.5	134.5	538		M	9	24.84375
11	C	1	1	10	100	100	90	-10	60	-40	20	-80	10	-90	-90	180	45	508	127	127	508		M	10	24.84375
11	C	1	2	0	100	100	90	-10	50	-50	0	-100	0	-100	-100	140	35	484	121	121	484		M	11	25.3125
4	C	2	1	0	100	100	90	-10	60	-40	30	-70	0	-100	-100	180	45	508	127	252.5	1010	41.81818182	M	12	25.625
4	C	2	2	20	100	100	50	-50	50	-50	30	-70	20	-80	-80	150	37.5	490	122.5	255.5	1022		M	13	25.46875
4	C	2	3	0	100	100	60	-40	30	-70	10	-90	0	-100	-100	100	25	460	115	237.5	950		M	14	22.03125
8	C	2	1	0	100	100	100	0	100	0	100	0	0	-100	-100	300	75	580	145	285.5	1142		M	15	21.25
8	C	2	2	20	100	100	40	-60	40	-60	30	-70	20	-80	-80	130	32.5	478	119.5	245	980		M	16	21.5625
8	C	2	3	0	100	100	100	0	80	-20	60	-40	0	-100	-100	240	60	544	136	270.5	1082		M	17	15.15625
11	C	2	4	0	100	100	40	-60	0	-100	0	-100	0	-100	-100	40	10	424	106	233	932		M	18	15.78125
11	C	2	5	0	100	100	100	0	50	-50	10	-90	0	-100	-100	160	40	496	124	261.5	1046		M	19	14.84375
11	C	2	3	50	100	100	100	0	70	-30	70	-30	50	-50	-50	290	72.5	574	143.5	278	1112		M	20	5.9375
11	C	2	1	10	100	100	60	-40	40	-60	20	-80	10	-90	-90	130	32.5	478	119.5	246.5	986		J	1	9.666666667
11	C	2	2	0	100	100	70	-30	50	-50	0	-100	0	-100	-100	120	30	472	118	239	956		J	2	16.83333333
4	C	3	1	20	100	100	80	-20	80	-20	50	-50	20	-80	-80	230	57.5	538	134.5	387	1548	37.5	J	3	23.83333333
4	C	3	2	20	100	100	80	-20	50	-50	30	-70	20	-80	-80	180	45	508	127	382.5	1530		J	4	32.5
4	C	3	3	0	100	100	30	-70	20	-80	0	-100	0	-100	-100	50	12.5	430	107.5	345	1380		J	5	40.83333333
8	C	3	1	0	100	100	100	0	100	0	100	0	0	-100	-100	300	75	580	145	430.5	1722		J	6	48.5
8	C	3	2	10	100	100	100	0	30	-70	30	-70	10	-90	-90	170	42.5	502	125.5	370.5	1482		J	7	56.83333333
8	C	3	3	0	100	100	100	0	80	-20	80	-20	0	-100	-100	260	65	556	139	409.5	1638		J	8	65
11	C	3	4	0	100	100	0	-100	0	-100	0	-100	0	-100	-100	0	0	400	100	333	1332		J	9	72.66666667
11	C	3	5	0	100	100	10	-90	0	-100	0	-100	0	-100	-100	10	2.5	406	101.5	363	1452		J	10	77.83333333
11	C	3	3	70	100	100	100	0	80	-20	80	-20	70	-30	-30	330	82.5	598	149.5	427.5	1710		J	11	74.16666667
11	C	3	1	0	100	100	40	-60	10	-90	10	-90	0	-100	-100	60	15	436	109	355.5	1422		J	12	76
11	C	3	2	0	100	100	50	-50	10	-90	0	-100	0	-100	-100	60	15	436	109	348	1392		J	13	72.66666667
4	C	4	1	20	100	100	70	-30	40	-60	40	-60	20	-80	-80	170	42.5	502	125.5	512.5	2050	34.31818182	J	14	66
4	C	4	2	10	100	100	70	-30	30	-70	30	-70	10	-90	-90	140	35	484	121	503.5	2014		J	15	63.5
4	C	4	3	0	100	100	20	-80	0	-100	0	-100	0	-100	-100	20	5	412	103	448	1792		J	16	64.66666667
8	C	4	1	0	100	100	100	0	100	0	100	0	0	-100	-100	300	75	580	145	575.5	2302		J	17	66
8	C	4	2	20	100	100	100	0	40	-60	30	-70	20	-80	-80	190	47.5	514	128.5	499	1996		J	18	65.5
8	C	4	3	0	100	100	100	0	80	-20	70	-30	0	-100	-100	250	62.5	550	137.5	547	2188		J	19	58.33333333
11	C	4	4	0	100	100	10	-90	0	-100	0	-100	0	-100	-100	10	2.5	406	101.5	434.5	1738		J	20	20
11	C	4	5	0	100	100	0	-100	0	-100	0	-100	0	-100	-100	0	0	400	100	463	1852		C	1	49.77272727
11	C	4	3	80	100	100	90	-10	80	-20	80	-20	80	-20	-20	330	82.5	598	149.5	577	2308		C	2	41.81818182
11	C	4	1	0	100	100	10	-90	10	-90	10	-90	0	-100	-100	30	7.5	418	104.5	460	1840		C	3	37.5
11	C	4	2	0	100	100	50	-50	20	-80	0	-100	0	-100	-100	70	17.5	442	110.5	458.5	1834		C	4	34.31818182
4	C	5	1	0	100	100	60	-40	40	-60	0	-100	0	-100	-100	100	25	460	115	627.5	2510	28.40909091	C	5	28.40909091
4	C	5	2	10	100	100	20	-80	20	-80	20	-80	10	-90	-90	70	17.5	442	110.5	614	2456		C	6	29.54545455
4	C	5	3	0	100	100	0	-100	0	-100	0	-100	0	-100	-100	0	0	400	100	548	2192		C	7	24.54545455
8	C	5	1	0	100	100	100	0	0	-100	0	-100	0	-100	-100	100	25	460	115	690.5	2762		C	8	27.04545455
8	C	5	2	30	100	100	100	0	50	-50	50	-50	30	-70	-70	230	57.5	538	134.5	633.5	2534		C	9	26.81818182
8	C	5	3	0	100	100	100	0	100	0	80	-20	0	-100	-100	280	70	568	142	689	2756		C	10	25.90909091
11	C	5	4	0	100	100	0	-100	0	-100	0	-100	0	-100	-100	0	0	400	100	534.5	2138		C	11	20.68181818
11	C	5	5	0	100	100	10	-90	0	-100	0	-100	0	-100	-100	10	2.5	406	101.5	564.5	2258		C	12	20.22727273
11	C	5	3	80	100	100	100	0	90	-10	80	-20	80	-20	-20	350	87.5	610	152.5	729.5	2918		C	13	17.5
11	C	5	1	0	100	100	20	-80	10	-90	10	-90	0	-100	-100	40	10	424	106	566	2264		C	14	12.95454545
11	C	5	2	0	100	100	50	-50	20	-80	0	-100	0	-100	-100	70	17.5	442	110.5	569	2276		C	15	12.04545455
4	C	6	1	10	100	100	100	0	50	-50	40	-60	10	-90	-90	200	50	520	130	757.5	3030	29.54545455	C	16	12.27272727
4	C	6	2	10	100	100	20	-80	20	-80	10	-90	10	-90	-90	60	15	436	109	723	2892		C	17	12.27272727
4	C	6	3	0	100	100	20	-80	0	-100	0	-100	0	-100	-100	20	5	412	103	651	2604		C	18	9.318181818
8	C	6	1	0	100	100	30	-70	0	-100	0	-100	0	-100	-100	30	7.5	418	104.5	795	3180		C	19	6.590909091
8	C	6	2	20	100	100	100	0	70	-30	40	-60	20	-80	-80	230	57.5	538	134.5	768	3072		C	20	7.045454545
8	C	6	3	0	100	100	100	0	80	-20	80	-20	0	-100	-100	260	65	556	139	828	3312
11	C	6	4	0	100	100	0	-100	0	-100	0	-100	0	-100	-100	0	0	400	100	634.5	2538
11	C	6	5	0	100	100	0	-100	0	-100	0	-100	0	-100	-100	0	0	400	100	664.5	2658
11	C	6	3	90	100	100	100	0	100	0	90	-10	90	-10	-10	380	95	628	157	886.5	3546
11	C	6	1	0	100	100	30	-70	20	-80	10	-90	0	-100	-100	60	15	436	109	675	2700
11	C	6	2	0	100	100	50	-50	10	-90	0	-100	0	-100	-100	60	15	436	109	678	2712
4	C	7	1	0	100	100	60	-40	20	-80	10	-90	0	-100	-100	90	22.5	454	113.5	871	3484	24.54545455
4	C	7	2	10	100	100	20	-80	20	-80	10	-90	10	-90	-90	60	15	436	109	832	3328
4	C	7	3	0	100	100	100	0	0	-100	0	-100	0	-100	-100	100	25	460	115	766	3064
8	C	7	1	0	100	100	10	-90	0	-100	0	-100	0	-100	-100	10	2.5	406	101.5	896.5	3586
8	C	7	2	30	100	100	100	0	40	-60	40	-60	30	-70	-70	210	52.5	526	131.5	899.5	3598
8	C	7	3	0	100	100	80	-20	80	-20	0	-100	0	-100	-100	160	40	496	124	952	3808
11	C	7	4	0	100	100	0	-100	0	-100	0	-100	0	-100	-100	0	0	400	100	734.5	2938
11	C	7	5	0	100	100	0	-100	0	-100	0	-100	0	-100	-100	0	0	400	100	764.5	3058
11	C	7	3	100	100	100	100	0	100	0	100	0	100	0	0	400	100	640	160	1046.5	4186
11	C	7	1	0	100	100	30	-70	10	-90	0	-100	0	-100	-100	40	10	424	106	781	3124
11	C	7	2	0	100	100	10	-90	0	-100	0	-100	0	-100	-100	10	2.5	406	101.5	779.5	3118
4	C	8	1	0	100	100	40	-60	40	-60	20	-80	0	-100	-100	100	25	460	115	986	3944	27.04545455
4	C	8	2	10	100	100	50	-50	20	-80	10	-90	10	-90	-90	90	22.5	454	113.5	945.5	3782
4	C	8	3	0	100	100	90	-10	50	-50	0	-100	0	-100	-100	140	35	484	121	887	3548
8	C	8	1	0	100	100	0	-100	0	-100	0	-100	0	-100	-100	0	0	400	100	996.5	3986
8	C	8	2	30	100	100	100	0	60	-40	40	-60	30	-70	-70	230	57.5	538	134.5	1034	4136
8	C	8	3	0	100	100	80	-20	80	-20	0	-100	0	-100	-100	160	40	496	124	1076	4304
11	C	8	4	0	100	100	0	-100	0	-100	0	-100	0	-100	-100	0	0	400	100	834.5	3338
11	C	8	5	0	100	100	0	-100	0	-100	0	-100	0	-100	-100	0	0	400	100	864.5	3458
11	C	8	3	90	100	100	100	0	100	0	100	0	90	-10	-10	390	97.5	634	158.5	1205	4820
11	C	8	1	0	100	100	10	-90	10	-90	10	-90	0	-100	-100	30	7.5	418	104.5	885.5	3542
11	C	8	2	0	100	100	50	-50	0	-100	0	-100	0	-100	-100	50	12.5	430	107.5	887	3548
4	C	9	1	0	100	100	30	-70	30	-70	30	-70	0	-100	-100	90	22.5	454	113.5	1099.5	4398	26.81818182
4	C	9	2	20	100	100	20	-80	20	-80	20	-80	20	-80	-80	80	20	448	112	1057.5	4230
4	C	9	3	0	100	100	50	-50	50	-50	30	-70	0	-100	-100	130	32.5	478	119.5	1006.5	4026
8	C	9	1	0	100	100	0	-100	0	-100	0	-100	0	-100	-100	0	0	400	100	1096.5	4386
8	C	9	2	10	100	100	100	0	60	-40	40	-60	10	-90	-90	210	52.5	526	131.5	1165.5	4662
8	C	9	3	0	100	100	100	0	100	0	0	-100	0	-100	-100	200	50	520	130	1206	4824
11	C	9	4	0	100	100	0	-100	0	-100	0	-100	0	-100	-100	0	0	400	100	934.5	3738
11	C	9	5	0	100	100	0	-100	0	-100	0	-100	0	-100	-100	0	0	400	100	964.5	3858
11	C	9	3	100	100	100	100	0	100	0	100	0	100	0	0	400	100	640	160	1365	5460
11	C	9	1	0	100	100	10	-90	0	-100	0	-100	0	-100	-100	10	2.5	406	101.5	987	3948
11	C	9	2	0	100	100	50	-50	10	-90	0	-100	0	-100	-100	60	15	436	109	996	3984
4	C	10	1	0	100	100	100	0	30	-70	20	-80	0	-100	-100	150	37.5	490	122.5	1222	4888	25.90909091
4	C	10	2	10	100	100	30	-70	20	-80	20	-80	10	-90	-90	80	20	448	112	1169.5	4678
4	C	10	3	0	100	100	50	-50	50	-50	20	-80	0	-100	-100	120	30	472	118	1124.5	4498
8	C	10	1	0	100	100	0	-100	0	-100	0	-100	0	-100	-100	0	0	400	100	1196.5	4786
8	C	10	2	0	100	100	100	0	30	-70	20	-80	0	-100	-100	150	37.5	490	122.5	1288	5152
8	C	10	3	0	100	100	100	0	80	-20	0	-100	0	-100	-100	180	45	508	127	1333	5332
11	C	10	4	0	100	100	10	-90	0	-100	0	-100	0	-100	-100	10	2.5	406	101.5	1036	4144
11	C	10	5	0	100	100	0	-100	0	-100	0	-100	0	-100	-100	0	0	400	100	1064.5	4258
11	C	10	3	90	100	100	100	0	100	0	100	0	90	-10	-10	390	97.5	634	158.5	1523.5	6094
11	C	10	1	0	100	100	10	-90	0	-100	0	-100	0	-100	-100	10	2.5	406	101.5	1088.5	4354
11	C	10	2	0	100	100	50	-50	0	-100	0	-100	0	-100	-100	50	12.5	430	107.5	1103.5	4414
4	C	11	1	0	100	100	40	-60	10	-90	0	-100	0	-100	-100	50	12.5	430	107.5	1329.5	5318	20.68181818
4	C	11	2	10	100	100	20	-80	20	-80	20	-80	10	-90	-90	70	17.5	442	110.5	1280	5120
4	C	11	3	0	100	100	50	-50	30	-70	20	-80	0	-100	-100	100	25	460	115	1239.5	4958
8	C	11	1	0	100	100	0	-100	0	-100	0	-100	0	-100	-100	0	0	400	100	1296.5	5186
8	C	11	2	10	100	100	100	0	20	-80	20	-80	10	-90	-90	150	37.5	490	122.5	1410.5	5642
8	C	11	3	0	100	100	80	-20	0	-100	0	-100	0	-100	-100	80	20	448	112	1445	5780
11	C	11	4	0	100	100	100	0	0	-100	0	-100	0	-100	-100	100	25	460	115	1151	4604
11	C	11	5	0	100	100	0	-100	0	-100	0	-100	0	-100	-100	0	0	400	100	1164.5	4658
11	C	11	3	0	100	100	100	0	100	0	100	0	0	-100	-100	300	75	580	145	1668.5	6674
11	C	11	1	0	100	100	0	-100	0	-100	0	-100	0	-100	-100	0	0	400	100	1188.5	4754
11	C	11	2	0	100	100	50	-50	10	-90	0	-100	0	-100	-100	60	15	436	109	1212.5	4850
4	C	12	1	0	100	100	40	-60	0	-100	0	-100	0	-100	-100	40	10	424	106	1435.5	5742	20.22727273
4	C	12	2	10	100	100	20	-80	20	-80	20	-80	10	-90	-90	70	17.5	442	110.5	1390.5	5562
4	C	12	3	0	100	100	50	-50	20	-80	0	-100	0	-100	-100	70	17.5	442	110.5	1350	5400
8	C	12	1	0	100	100	0	-100	0	-100	0	-100	0	-100	-100	0	0	400	100	1396.5	5586
8	C	12	2	10	100	100	100	0	50	-50	30	-70	10	-90	-90	190	47.5	514	128.5	1539	6156
8	C	12	3	0	100	100	0	-100	0	-100	0	-100	0	-100	-100	0	0	400	100	1545	6180
11	C	12	4	0	100	100	100	0	20	-80	10	-90	0	-100	-100	130	32.5	478	119.5	1270.5	5082
11	C	12	5	0	100	100	0	-100	0	-100	0	-100	0	-100	-100	0	0	400	100	1264.5	5058
11	C	12	3	60	100	100	100	0	100	0	80	-20	60	-40	-40	340	85	604	151	1819.5	7278
11	C	12	1	0	100	100	0	-100	0	-100	0	-100	0	-100	-100	0	0	400	100	1288.5	5154
11	C	12	2	0	100	100	50	-50	0	-100	0	-100	0	-100	-100	50	12.5	430	107.5	1320	5280
4	C	13	1	0	100	100	50	-50	20	-80	10	-90	0	-100	-100	80	20	448	112	1547.5	6190	17.5
4	C	13	2	10	100	100	20	-80	10	-90	10	-90	10	-90	-90	50	12.5	430	107.5	1498	5992
4	C	13	3	0	100	100	30	-70	0	-100	0	-100	0	-100	-100	30	7.5	418	104.5	1454.5	5818
8	C	13	1	0	100	100	0	-100	0	-100	0	-100	0	-100	-100	0	0	400	100	1496.5	5986
8	C	13	2	10	100	100	100	0	20	-80	20	-80	10	-90	-90	150	37.5	490	122.5	1661.5	6646
8	C	13	3	0	100	100	40	-60	0	-100	0	-100	0	-100	-100	40	10	424	106	1651	6604
11	C	13	4	0	100	100	100	0	50	-50	0	-100	0	-100	-100	150	37.5	490	122.5	1393	5572
11	C	13	5	0	100	100	0	-100	0	-100	0	-100	0	-100	-100	0	0	400	100	1364.5	5458
11	C	13	3	0	100	100	100	0	100	0	0	-100	0	-100	-100	200	50	520	130	1949.5	7798
11	C	13	1	0	100	100	10	-90	0	-100	0	-100	0	-100	-100	10	2.5	406	101.5	1390	5560
11	C	13	2	0	100	100	50	-50	10	-90	0	-100	0	-100	-100	60	15	436	109	1429	5716
4	C	14	1	0	100	100	40	-60	20	-80	0	-100	0	-100	-100	60	15	436	109	1656.5	6626	12.95454545
4	C	14	2	10	100	100	10	-90	10	-90	10	-90	10	-90	-90	40	10	424	106	1604	6416
4	C	14	3	0	100	100	20	-80	0	-100	0	-100	0	-100	-100	20	5	412	103	1557.5	6230
8	C	14	1	0	100	100	10	-90	0	-100	0	-100	0	-100	-100	10	2.5	406	101.5	1598	6392
8	C	14	2	0	100	100	10	-90	10	-90	0	-100	0	-100	-100	20	5	412	103	1764.5	7058
8	C	14	3	0	100	100	0	-100	0	-100	0	-100	0	-100	-100	0	0	400	100	1751	7004
11	C	14	4	0	100	100	50	-50	10	-90	0	-100	0	-100	-100	60	15	436	109	1502	6008
11	C	14	5	0	100	100	20	-80	0	-100	0	-100	0	-100	-100	20	5	412	103	1467.5	5870
11	C	14	3	50	100	100	80	-20	70	-30	70	-30	50	-50	-50	270	67.5	562	140.5	2090	8360
11	C	14	1	0	100	100	10	-90	0	-100	0	-100	0	-100	-100	10	2.5	406	101.5	1491.5	5966
11	C	14	2	0	100	100	60	-40	0	-100	0	-100	0	-100	-100	60	15	436	109	1538	6152
4	C	15	1	0	100	100	30	-70	20	-80	20	-80	0	-100	-100	70	17.5	442	110.5	1767	7068	12.04545455
4	C	15	2	10	100	100	10	-90	10	-90	10	-90	10	-90	-90	40	10	424	106	1710	6840
4	C	15	3	0	100	100	20	-80	10	-90	0	-100	0	-100	-100	30	7.5	418	104.5	1662	6648
8	C	15	1	0	100	100	10	-90	10	-90	0	-100	0	-100	-100	20	5	412	103	1701	6804
8	C	15	2	0	100	100	20	-80	10	-90	0	-100	0	-100	-100	30	7.5	418	104.5	1869	7476
8	C	15	3	0	100	100	0	-100	0	-100	0	-100	0	-100	-100	0	0	400	100	1851	7404
11	C	15	4	0	100	100	40	-60	20	-80	10	-90	0	-100	-100	70	17.5	442	110.5	1612.5	6450
11	C	15	5	0	100	100	20	-80	0	-100	0	-100	0	-100	-100	20	5	412	103	1570.5	6282
11	C	15	3	0	100	100	100	0	60	-40	20	-80	0	-100	-100	180	45	508	127	2217	8868
11	C	15	1	0	100	100	10	-90	0	-100	0	-100	0	-100	-100	10	2.5	406	101.5	1593	6372
11	C	15	2	0	100	100	50	-50	10	-90	0	-100	0	-100	-100	60	15	436	109	1647	6588
4	C	16	1	0	100	100	20	-80	10	-90	0	-100	0	-100	-100	30	7.5	418	104.5	1871.5	7486	12.27272727
4	C	16	2	10	100	100	10	-90	10	-90	10	-90	10	-90	-90	40	10	424	106	1816	7264
4	C	16	3	0	100	100	20	-80	10	-90	0	-100	0	-100	-100	30	7.5	418	104.5	1766.5	7066
8	C	16	1	10	100	100	10	-90	10	-90	10	-90	10	-90	-90	40	10	424	106	1807	7228
8	C	16	2	0	100	100	40	-60	0	-100	0	-100	0	-100	-100	40	10	424	106	1975	7900
8	C	16	3	0	100	100	0	-100	0	-100	0	-100	0	-100	-100	0	0	400	100	1951	7804
11	C	16	4	0	100	100	30	-70	20	-80	10	-90	0	-100	-100	60	15	436	109	1721.5	6886
11	C	16	5	0	100	100	20	-80	0	-100	0	-100	0	-100	-100	20	5	412	103	1673.5	6694
11	C	16	3	0	100	100	100	0	70	-30	50	-50	0	-100	-100	220	55	532	133	2350	9400
11	C	16	1	0	100	100	0	-100	0	-100	0	-100	0	-100	-100	0	0	400	100	1693	6772
11	C	16	2	0	100	100	50	-50	10	-90	0	-100	0	-100	-100	60	15	436	109	1756	7024
4	C	17	1	0	100	100	20	-80	20	-80	10	-90	0	-100	-100	50	12.5	430	107.5	1979	7916	12.27272727
4	C	17	2	10	100	100	10	-90	10	-90	10	-90	10	-90	-90	40	10	424	106	1922	7688
4	C	17	3	0	100	100	20	-80	10	-90	0	-100	0	-100	-100	30	7.5	418	104.5	1871	7484
8	C	17	1	10	100	100	40	-60	20	-80	10	-90	10	-90	-90	80	20	448	112	1919	7676
8	C	17	2	0	100	100	0	-100	0	-100	0	-100	0	-100	-100	0	0	400	100	2075	8300
8	C	17	3	0	100	100	0	-100	0	-100	0	-100	0	-100	-100	0	0	400	100	2051	8204
11	C	17	4	0	100	100	20	-80	20	-80	0	-100	0	-100	-100	40	10	424	106	1827.5	7310
11	C	17	5	0	100	100	0	-100	0	-100	0	-100	0	-100	-100	0	0	400	100	1773.5	7094
11	C	17	3	40	100	100	80	-20	70	-30	60	-40	40	-60	-60	250	62.5	550	137.5	2487.5	9950
11	C	17	1	0	100	100	0	-100	0	-100	0	-100	0	-100	-100	0	0	400	100	1793	7172
11	C	17	2	0	100	100	50	-50	0	-100	0	-100	0	-100	-100	50	12.5	430	107.5	1863.5	7454
4	C	18	1	0	100	100	30	-70	10	-90	10	-90	0	-100	-100	50	12.5	430	107.5	2086.5	8346	9.318181818
4	C	18	2	10	100	100	10	-90	10	-90	10	-90	10	-90	-90	40	10	424	106	2028	8112
4	C	18	3	0	100	100	20	-80	10	-90	0	-100	0	-100	-100	30	7.5	418	104.5	1975.5	7902
8	C	18	1	10	100	100	100	0	40	-60	30	-70	10	-90	-90	180	45	508	127	2046	8184
8	C	18	2	0	100	100	0	-100	0	-100	0	-100	0	-100	-100	0	0	400	100	2175	8700
8	C	18	3	0	100	100	0	-100	0	-100	0	-100	0	-100	-100	0	0	400	100	2151	8604
11	C	18	4	0	100	100	10	-90	0	-100	0	-100	0	-100	-100	10	2.5	406	101.5	1929	7716
11	C	18	5	0	100	100	0	-100	0	-100	0	-100	0	-100	-100	0	0	400	100	1873.5	7494
11	C	18	3	0	100	100	50	-50	0	-100	0	-100	0	-100	-100	50	12.5	430	107.5	2595	10380
11	C	18	1	0	100	100	0	-100	0	-100	0	-100	0	-100	-100	0	0	400	100	1893	7572
11	C	18	2	0	100	100	50	-50	0	-100	0	-100	0	-100	-100	50	12.5	430	107.5	1971	7884
4	C	19	1	0	100	100	30	-70	10	-90	0	-100	0	-100	-100	40	10	424	106	2192.5	8770	6.590909091
4	C	19	2	10	100	100	10	-90	10	-90	10	-90	10	-90	-90	40	10	424	106	2134	8536
4	C	19	3	0	100	100	10	-90	0	-100	0	-100	0	-100	-100	10	2.5	406	101.5	2077	8308
8	C	19	1	10	100	100	40	-60	20	-80	10	-90	10	-90	-90	80	20	448	112	2158	8632
8	C	19	2	0	100	100	0	-100	0	-100	0	-100	0	-100	-100	0	0	400	100	2275	9100
8	C	19	3	0	100	100	0	-100	0	-100	0	-100	0	-100	-100	0	0	400	100	2251	9004
11	C	19	4	0	100	100	0	-100	0	-100	0	-100	0	-100	-100	0	0	400	100	2029	8116
11	C	19	5	0	100	100	0	-100	0	-100	0	-100	0	-100	-100	0	0	400	100	1973.5	7894
11	C	19	3	0	100	100	40	-60	30	-70	0	-100	0	-100	-100	70	17.5	442	110.5	2705.5	10822
11	C	19	1	0	100	100	0	-100	0	-100	0	-100	0	-100	-100	0	0	400	100	1993	7972
11	C	19	2	0	100	100	50	-50	0	-100	0	-100	0	-100	-100	50	12.5	430	107.5	2078.5	8314
4	C	20	1	0	100	100	10	-90	0	-100	0	-100	0	-100	-100	10	2.5	406	101.5	2294	9176	7.045454545
4	C	20	2	10	100	100	10	-90	10	-90	10	-90	10	-90	-90	40	10	424	106	2240	8960
4	C	20	3	0	100	100	0	-100	0	-100	0	-100	0	-100	-100	0	0	400	100	2177	8708
8	C	20	1	0	100	100	10	-90	0	-100	0	-100	0	-100	-100	10	2.5	406	101.5	2259.5	9038
8	C	20	2	0	100	100	0	-100	0	-100	0	-100	0	-100	-100	0	0	400	100	2375	9500
8	C	20	3	0	100	100	0	-100	0	-100	0	-100	0	-100	-100	0	0	400	100	2351	9404
11	C	20	4	0	100	100	0	-100	0	-100	0	-100	0	-100	-100	0	0	400	100	2129	8516
11	C	20	5	0	100	100	0	-100	0	-100	0	-100	0	-100	-100	0	0	400	100	2073.5	8294
11	C	20	3	0	100	100	100	0	100	0	0	-100	0	-100	-100	200	50	520	130	2835.5	11342
11	C	20	1	0	100	100	0	-100	0	-100	0	-100	0	-100	-100	0	0	400	100	2093	8372
11	C	20	2	0	100	100	50	-50	0	-100	0	-100	0	-100	-100	50	12.5	430	107.5	2186	8744
2	J	1	2	10	10	20	10	0	10	0	10	0	10	0	0	40	10	424	106	106	424	9.666666667
2	J	1	3	10	10	20	10	0	10	0	10	0	10	0	0	40	10	424	106	106	424
2	J	1	4	10	10	20	10	0	10	0	10	0	10	0	0	40	10	424	106	106	424
2	J	1	5	10	10	20	10	0	10	0	10	0	10	0	0	40	10	424	106	106	424
5	J	1	1	10	10	20	10	0	10	0	10	0	10	0	0	40	10	424	106	106	424
5	J	1	2	10	10	20	10	0	10	0	10	0	10	0	0	40	10	424	106	106	424
5	J	1	3	10	10	20	10	0	10	0	10	0	10	0	0	40	10	424	106	106	424
5	J	1	4	10	10	20	10	0	10	0	10	0	10	0	0	40	10	424	106	106	424
9	J	1	1	10	10	20	10	0	10	0	10	0	10	0	0	40	10	424	106	106	424
9	J	1	2	10	10	20	10	0	10	0	10	0	10	0	0	40	10	424	106	106	424
9	J	1	3	0	10	0	10	0	10	0	10	0	0	-10	-10	30	7.5	418	104.5	104.5	418
10	J	1	1	0	10	0	10	0	10	0	10	0	0	-10	-10	30	7.5	418	104.5	104.5	418
10	J	1	2	10	10	20	10	0	10	0	10	0	10	0	0	40	10	424	106	106	424
10	J	1	3	10	10	20	10	0	10	0	10	0	10	0	0	40	10	424	106	106	424
10	J	1	4	10	10	20	10	0	10	0	10	0	10	0	0	40	10	424	106	106	424
2	J	2	2	20	20	30	20	0	20	0	20	0	20	0	0	80	20	448	112	218	872	16.83333333
2	J	2	3	20	20	30	20	0	20	0	20	0	20	0	0	80	20	448	112	218	872
2	J	2	4	10	20	10	20	0	20	0	20	0	10	-10	-10	70	17.5	442	110.5	216.5	866
2	J	2	5	20	20	30	20	0	20	0	20	0	20	0	0	80	20	448	112	218	872
5	J	2	1	20	20	30	20	0	20	0	20	0	20	0	0	80	20	448	112	218	872
5	J	2	2	20	20	30	20	0	20	0	20	0	20	0	0	80	20	448	112	218	872
5	J	2	3	20	20	30	20	0	20	0	20	0	20	0	0	80	20	448	112	218	872
5	J	2	4	20	20	30	20	0	20	0	20	0	20	0	0	80	20	448	112	218	872
9	J	2	1	0	20	0	20	0	20	0	20	0	0	-20	-20	60	15	436	109	215	860
9	J	2	2	20	20	30	20	0	20	0	20	0	20	0	0	80	20	448	112	218	872
9	J	2	3	0	0	10	0	0	0	0	0	0	0	0	0	0	0	400	100	204.5	818
10	J	2	1	0	0	10	0	0	0	0	0	0	0	0	0	0	0	400	100	204.5	818
10	J	2	2	20	20	30	20	0	20	0	20	0	20	0	0	80	20	448	112	218	872
10	J	2	3	20	20	30	20	0	20	0	20	0	20	0	0	80	20	448	112	218	872
10	J	2	4	20	20	30	20	0	20	0	20	0	20	0	0	80	20	448	112	218	872
2	J	3	2	30	30	40	30	0	30	0	30	0	30	0	0	120	30	472	118	336	1344	23.83333333
2	J	3	3	30	30	40	30	0	30	0	30	0	30	0	0	120	30	472	118	336	1344
2	J	3	4	0	10	0	10	0	10	0	10	0	0	-10	-10	30	7.5	418	104.5	321	1284
2	J	3	5	30	30	40	30	0	30	0	30	0	30	0	0	120	30	472	118	336	1344
5	J	3	1	30	30	40	30	0	30	0	30	0	30	0	0	120	30	472	118	336	1344
5	J	3	2	30	30	40	30	0	30	0	30	0	30	0	0	120	30	472	118	336	1344
5	J	3	3	30	30	40	30	0	30	0	30	0	30	0	0	120	30	472	118	336	1344
5	J	3	4	30	30	40	30	0	30	0	30	0	30	0	0	120	30	472	118	336	1344
9	J	3	1	0	0	10	0	0	0	0	0	0	0	0	0	0	0	400	100	315	1260
9	J	3	2	30	30	40	30	0	30	0	30	0	30	0	0	120	30	472	118	336	1344
9	J	3	3	10	10	20	10	0	10	0	10	0	10	0	0	40	10	424	106	310.5	1242
10	J	3	1	10	10	20	10	0	10	0	10	0	10	0	0	40	10	424	106	310.5	1242
10	J	3	2	30	30	40	30	0	30	0	30	0	30	0	0	120	30	472	118	336	1344
10	J	3	3	30	30	40	30	0	30	0	30	0	30	0	0	120	30	472	118	336	1344
10	J	3	4	30	30	40	30	0	30	0	30	0	30	0	0	120	30	472	118	336	1344
2	J	4	2	40	40	50	40	0	40	0	40	0	40	0	0	160	40	496	124	460	1840	32.5
2	J	4	3	40	40	50	40	0	40	0	40	0	40	0	0	160	40	496	124	460	1840
2	J	4	4	0	0	10	0	0	0	0	0	0	0	0	0	0	0	400	100	421	1684
2	J	4	5	40	40	50	40	0	40	0	40	0	40	0	0	160	40	496	124	460	1840
5	J	4	1	40	40	50	40	0	40	0	40	0	40	0	0	160	40	496	124	460	1840
5	J	4	2	40	40	50	40	0	40	0	40	0	40	0	0	160	40	496	124	460	1840
5	J	4	3	40	40	50	40	0	40	0	40	0	40	0	0	160	40	496	124	460	1840
5	J	4	4	40	40	50	40	0	40	0	40	0	40	0	0	160	40	496	124	460	1840
9	J	4	1	0	10	0	10	0	10	0	10	0	0	-10	-10	30	7.5	418	104.5	419.5	1678
9	J	4	2	40	40	50	40	0	40	0	40	0	40	0	0	160	40	496	124	460	1840
9	J	4	3	20	20	30	20	0	20	0	20	0	20	0	0	80	20	448	112	422.5	1690
10	J	4	1	20	20	30	20	0	20	0	20	0	20	0	0	80	20	448	112	422.5	1690
10	J	4	2	40	40	50	40	0	40	0	40	0	40	0	0	160	40	496	124	460	1840
10	J	4	3	40	40	50	40	0	40	0	40	0	40	0	0	160	40	496	124	460	1840
10	J	4	4	40	40	50	40	0	40	0	40	0	40	0	0	160	40	496	124	460	1840
2	J	5	2	50	50	60	50	0	50	0	50	0	50	0	0	200	50	520	130	590	2360	40.83333333
2	J	5	3	50	50	60	50	0	50	0	50	0	50	0	0	200	50	520	130	590	2360
2	J	5	4	10	10	20	10	0	10	0	10	0	10	0	0	40	10	424	106	527	2108
2	J	5	5	50	50	60	50	0	50	0	50	0	50	0	0	200	50	520	130	590	2360
5	J	5	1	50	50	60	50	0	50	0	50	0	50	0	0	200	50	520	130	590	2360
5	J	5	2	50	50	60	50	0	50	0	50	0	50	0	0	200	50	520	130	590	2360
5	J	5	3	50	50	60	50	0	50	0	50	0	50	0	0	200	50	520	130	590	2360
5	J	5	4	50	50	60	50	0	50	0	50	0	50	0	0	200	50	520	130	590	2360
9	J	5	1	0	0	10	0	0	0	0	0	0	0	0	0	0	0	400	100	519.5	2078
9	J	5	2	50	50	60	50	0	50	0	50	0	50	0	0	200	50	520	130	590	2360
9	J	5	3	0	30	0	30	0	30	0	30	0	0	-30	-30	90	22.5	454	113.5	536	2144
10	J	5	1	30	30	40	30	0	30	0	30	0	30	0	0	120	30	472	118	540.5	2162
10	J	5	2	50	50	60	50	0	50	0	50	0	50	0	0	200	50	520	130	590	2360
10	J	5	3	50	50	60	50	0	50	0	50	0	50	0	0	200	50	520	130	590	2360
10	J	5	4	50	50	60	50	0	50	0	50	0	50	0	0	200	50	520	130	590	2360
2	J	6	2	60	60	70	60	0	60	0	60	0	60	0	0	240	60	544	136	726	2904	48.5
2	J	6	3	60	60	70	60	0	60	0	60	0	60	0	0	240	60	544	136	726	2904
2	J	6	4	10	20	10	20	0	20	0	20	0	10	-10	-10	70	17.5	442	110.5	637.5	2550
2	J	6	5	60	60	70	60	0	60	0	60	0	60	0	0	240	60	544	136	726	2904
5	J	6	1	60	60	70	60	0	60	0	60	0	60	0	0	240	60	544	136	726	2904
5	J	6	2	60	60	70	60	0	60	0	60	0	60	0	0	240	60	544	136	726	2904
5	J	6	3	60	60	70	60	0	60	0	60	0	60	0	0	240	60	544	136	726	2904
5	J	6	4	60	60	70	60	0	60	0	60	0	60	0	0	240	60	544	136	726	2904
9	J	6	1	10	10	20	10	0	10	0	10	0	10	0	0	40	10	424	106	625.5	2502
9	J	6	2	60	60	70	60	0	60	0	60	0	60	0	0	240	60	544	136	726	2904
9	J	6	3	0	0	10	0	0	0	0	0	0	0	0	0	0	0	400	100	636	2544
10	J	6	1	40	40	50	40	0	40	0	40	0	40	0	0	160	40	496	124	664.5	2658
10	J	6	2	60	60	70	60	0	60	0	60	0	60	0	0	240	60	544	136	726	2904
10	J	6	3	60	60	70	60	0	60	0	60	0	60	0	0	240	60	544	136	726	2904
10	J	6	4	60	60	70	60	0	60	0	60	0	60	0	0	240	60	544	136	726	2904
2	J	7	2	70	70	80	70	0	70	0	70	0	70	0	0	280	70	568	142	868	3472	56.83333333
2	J	7	3	70	70	80	70	0	70	0	70	0	70	0	0	280	70	568	142	868	3472
2	J	7	4	10	10	20	10	0	10	0	10	0	10	0	0	40	10	424	106	743.5	2974
2	J	7	5	70	70	80	70	0	70	0	70	0	70	0	0	280	70	568	142	868	3472
5	J	7	1	70	70	80	70	0	70	0	70	0	70	0	0	280	70	568	142	868	3472
5	J	7	2	70	70	80	70	0	70	0	70	0	70	0	0	280	70	568	142	868	3472
5	J	7	3	70	70	80	70	0	70	0	70	0	70	0	0	280	70	568	142	868	3472
5	J	7	4	70	70	80	70	0	70	0	70	0	70	0	0	280	70	568	142	868	3472
9	J	7	1	0	20	0	20	0	20	0	10	-10	0	-20	-20	50	12.5	430	107.5	733	2932
9	J	7	2	70	70	80	70	0	70	0	70	0	70	0	0	280	70	568	142	868	3472
9	J	7	3	10	10	20	10	0	10	0	10	0	10	0	0	40	10	424	106	742	2968
10	J	7	1	50	50	60	50	0	50	0	50	0	50	0	0	200	50	520	130	794.5	3178
10	J	7	2	70	70	80	70	0	70	0	70	0	70	0	0	280	70	568	142	868	3472
10	J	7	3	70	70	80	70	0	70	0	70	0	70	0	0	280	70	568	142	868	3472
10	J	7	4	70	70	80	70	0	70	0	70	0	70	0	0	280	70	568	142	868	3472
2	J	8	2	80	80	90	80	0	80	0	80	0	80	0	0	320	80	592	148	1016	4064	65
2	J	8	3	80	80	90	80	0	80	0	80	0	80	0	0	320	80	592	148	1016	4064
2	J	8	4	20	20	30	20	0	20	0	20	0	20	0	0	80	20	448	112	855.5	3422
2	J	8	5	80	80	90	80	0	80	0	80	0	80	0	0	320	80	592	148	1016	4064
5	J	8	1	80	80	90	80	0	80	0	80	0	80	0	0	320	80	592	148	1016	4064
5	J	8	2	80	80	90	80	0	80	0	80	0	80	0	0	320	80	592	148	1016	4064
5	J	8	3	80	80	90	80	0	80	0	80	0	80	0	0	320	80	592	148	1016	4064
5	J	8	4	80	80	90	80	0	80	0	80	0	80	0	0	320	80	592	148	1016	4064
9	J	8	1	0	0	10	0	0	0	0	0	0	0	0	0	0	0	400	100	833	3332
9	J	8	2	80	80	90	80	0	80	0	80	0	80	0	0	320	80	592	148	1016	4064
9	J	8	3	20	20	30	20	0	20	0	20	0	20	0	0	80	20	448	112	854	3416
10	J	8	1	60	60	70	60	0	60	0	60	0	60	0	0	240	60	544	136	930.5	3722
10	J	8	2	60	80	60	80	0	80	0	80	0	60	-20	-20	300	75	580	145	1013	4052
10	J	8	3	80	80	90	80	0	80	0	80	0	80	0	0	320	80	592	148	1016	4064
10	J	8	4	80	80	90	80	0	80	0	80	0	80	0	0	320	80	592	148	1016	4064
2	J	9	2	90	90	100	90	0	90	0	90	0	90	0	0	360	90	616	154	1170	4680	72.66666667
2	J	9	3	90	90	100	90	0	90	0	90	0	90	0	0	360	90	616	154	1170	4680
2	J	9	4	10	30	10	30	0	30	0	30	0	10	-20	-20	100	25	460	115	970.5	3882
2	J	9	5	90	90	100	90	0	90	0	90	0	90	0	0	360	90	616	154	1170	4680
5	J	9	1	90	90	100	90	0	90	0	90	0	90	0	0	360	90	616	154	1170	4680
5	J	9	2	90	90	100	90	0	90	0	90	0	90	0	0	360	90	616	154	1170	4680
5	J	9	3	90	90	100	90	0	90	0	90	0	90	0	0	360	90	616	154	1170	4680
5	J	9	4	90	90	100	90	0	90	0	90	0	90	0	0	360	90	616	154	1170	4680
9	J	9	1	0	10	0	10	0	10	0	0	-10	0	-10	-10	20	5	412	103	936	3744
9	J	9	2	90	90	100	90	0	90	0	90	0	90	0	0	360	90	616	154	1170	4680
9	J	9	3	30	30	40	30	0	30	0	30	0	30	0	0	120	30	472	118	972	3888
10	J	9	1	70	70	80	70	0	70	0	70	0	70	0	0	280	70	568	142	1072.5	4290
10	J	9	2	60	60	70	60	0	60	0	60	0	60	0	0	240	60	544	136	1149	4596
10	J	9	3	90	90	100	90	0	90	0	90	0	90	0	0	360	90	616	154	1170	4680
10	J	9	4	90	90	100	90	0	90	0	90	0	90	0	0	360	90	616	154	1170	4680
2	J	10	2	100	100	100	100	0	100	0	100	0	100	0	0	400	100	640	160	1330	5320	77.83333333
2	J	10	3	100	100	100	100	0	100	0	100	0	100	0	0	400	100	640	160	1330	5320
2	J	10	4	10	10	20	10	0	10	0	10	0	10	0	0	40	10	424	106	1076.5	4306
2	J	10	5	100	100	100	100	0	100	0	100	0	100	0	0	400	100	640	160	1330	5320
5	J	10	1	100	100	100	100	0	100	0	100	0	100	0	0	400	100	640	160	1330	5320
5	J	10	2	100	100	100	100	0	100	0	100	0	100	0	0	400	100	640	160	1330	5320
5	J	10	3	100	100	100	100	0	100	0	100	0	100	0	0	400	100	640	160	1330	5320
5	J	10	4	0	100	0	100	0	100	0	100	0	0	-100	-100	300	75	580	145	1315	5260
9	J	10	1	0	0	10	0	0	0	0	0	0	0	0	0	0	0	400	100	1036	4144
9	J	10	2	100	100	100	100	0	100	0	100	0	100	0	0	400	100	640	160	1330	5320
9	J	10	3	40	40	50	40	0	40	0	40	0	40	0	0	160	40	496	124	1096	4384
10	J	10	1	80	80	90	80	0	80	0	80	0	80	0	0	320	80	592	148	1220.5	4882
10	J	10	2	50	70	50	70	0	70	0	60	-10	50	-20	-20	250	62.5	550	137.5	1286.5	5146
10	J	10	3	100	100	100	100	0	100	0	100	0	100	0	0	400	100	640	160	1330	5320
10	J	10	4	100	100	100	100	0	100	0	100	0	100	0	0	400	100	640	160	1330	5320
2	J	11	2	100	100	100	100	0	100	0	100	0	100	0	0	400	100	640	160	1490	5960	74.16666667
2	J	11	3	100	100	100	100	0	100	0	100	0	100	0	0	400	100	640	160	1490	5960
2	J	11	4	20	20	30	20	0	20	0	20	0	20	0	0	80	20	448	112	1188.5	4754
2	J	11	5	100	100	100	100	0	100	0	100	0	100	0	0	400	100	640	160	1490	5960
5	J	11	1	100	100	100	100	0	100	0	100	0	100	0	0	400	100	640	160	1490	5960
5	J	11	2	100	100	100	100	0	100	0	100	0	100	0	0	400	100	640	160	1490	5960
5	J	11	3	100	100	100	100	0	100	0	100	0	100	0	0	400	100	640	160	1490	5960
5	J	11	4	0	0	10	0	0	0	0	0	0	0	0	0	0	0	400	100	1415	5660
9	J	11	1	10	10	20	10	0	10	0	10	0	10	0	0	40	10	424	106	1142	4568
9	J	11	2	80	100	80	100	0	100	0	90	-10	80	-20	-20	370	92.5	622	155.5	1485.5	5942
9	J	11	3	50	50	60	50	0	50	0	50	0	50	0	0	200	50	520	130	1226	4904
10	J	11	1	90	90	100	90	0	90	0	90	0	90	0	0	360	90	616	154	1374.5	5498
10	J	11	2	50	50	60	50	0	50	0	50	0	50	0	0	200	50	520	130	1416.5	5666
10	J	11	3	100	100	100	100	0	100	0	100	0	100	0	0	400	100	640	160	1490	5960
10	J	11	4	100	100	100	100	0	100	0	100	0	100	0	0	400	100	640	160	1490	5960
2	J	12	2	100	100	100	100	0	100	0	100	0	100	0	0	400	100	640	160	1650	6600	76
2	J	12	3	100	100	100	100	0	100	0	100	0	100	0	0	400	100	640	160	1650	6600
2	J	12	4	30	30	40	30	0	30	0	30	0	30	0	0	120	30	472	118	1306.5	5226
2	J	12	5	100	100	100	100	0	100	0	100	0	100	0	0	400	100	640	160	1650	6600
5	J	12	1	100	100	100	100	0	100	0	100	0	100	0	0	400	100	640	160	1650	6600
5	J	12	2	100	100	100	100	0	100	0	100	0	100	0	0	400	100	640	160	1650	6600
5	J	12	3	100	100	100	100	0	100	0	100	0	100	0	0	400	100	640	160	1650	6600
5	J	12	4	0	10	0	10	0	10	0	10	0	0	-10	-10	30	7.5	418	104.5	1519.5	6078
9	J	12	1	0	20	0	20	0	20	0	0	-20	0	-20	-20	40	10	424	106	1248	4992
9	J	12	2	70	80	70	80	0	80	0	80	0	70	-10	-10	310	77.5	586	146.5	1632	6528
9	J	12	3	60	60	70	60	0	60	0	60	0	60	0	0	240	60	544	136	1362	5448
10	J	12	1	100	100	100	100	0	100	0	100	0	100	0	0	400	100	640	160	1534.5	6138
10	J	12	2	40	60	40	60	0	60	0	60	0	40	-20	-20	220	55	532	133	1549.5	6198
10	J	12	3	100	100	100	100	0	100	0	100	0	100	0	0	400	100	640	160	1650	6600
10	J	12	4	100	100	100	100	0	100	0	100	0	100	0	0	400	100	640	160	1650	6600
2	J	13	2	100	100	100	100	0	100	0	100	0	100	0	0	400	100	640	160	1810	7240	72.66666667
2	J	13	3	100	100	100	100	0	100	0	100	0	100	0	0	400	100	640	160	1810	7240
2	J	13	4	20	40	20	40	0	40	0	40	0	20	-20	-20	140	35	484	121	1427.5	5710
2	J	13	5	90	100	90	100	0	100	0	100	0	90	-10	-10	390	97.5	634	158.5	1808.5	7234
5	J	13	1	100	100	100	100	0	100	0	100	0	100	0	0	400	100	640	160	1810	7240
5	J	13	2	100	100	100	100	0	100	0	100	0	100	0	0	400	100	640	160	1810	7240
5	J	13	3	100	100	100	100	0	100	0	100	0	100	0	0	400	100	640	160	1810	7240
5	J	13	4	0	0	10	0	0	0	0	0	0	0	0	0	0	0	400	100	1619.5	6478
9	J	13	1	0	0	10	0	0	0	0	0	0	0	0	0	0	0	400	100	1348	5392
9	J	13	2	60	70	60	70	0	70	0	70	0	60	-10	-10	270	67.5	562	140.5	1772.5	7090
9	J	13	3	0	70	0	70	0	70	0	70	0	0	-70	-70	210	52.5	526	131.5	1493.5	5974
10	J	13	1	100	100	100	100	0	100	0	100	0	100	0	0	400	100	640	160	1694.5	6778
10	J	13	2	30	40	30	40	0	40	0	40	0	30	-10	-10	150	37.5	490	122.5	1672	6688
10	J	13	3	100	100	100	100	0	100	0	100	0	100	0	0	400	100	640	160	1810	7240
10	J	13	4	100	100	100	100	0	100	0	100	0	100	0	0	400	100	640	160	1810	7240
2	J	14	2	100	100	100	100	0	100	0	100	0	100	0	0	400	100	640	160	1970	7880	66
2	J	14	3	100	100	100	100	0	100	0	100	0	100	0	0	400	100	640	160	1970	7880
2	J	14	4	10	20	10	20	0	20	0	20	0	10	-10	-10	70	17.5	442	110.5	1538	6152
2	J	14	5	80	90	80	90	0	90	0	90	0	80	-10	-10	350	87.5	610	152.5	1961	7844
5	J	14	1	100	100	100	100	0	100	0	100	0	100	0	0	400	100	640	160	1970	7880
5	J	14	2	100	100	100	100	0	100	0	100	0	100	0	0	400	100	640	160	1970	7880
5	J	14	3	100	100	100	100	0	100	0	100	0	100	0	0	400	100	640	160	1970	7880
5	J	14	4	10	10	20	10	0	10	0	10	0	10	0	0	40	10	424	106	1725.5	6902
9	J	14	1	0	10	0	10	0	0	-10	0	-10	0	-10	-10	10	2.5	406	101.5	1449.5	5798
9	J	14	2	0	60	0	60	0	60	0	50	-10	0	-60	-60	170	42.5	502	125.5	1898	7592
9	J	14	3	0	0	10	0	0	0	0	0	0	0	0	0	0	0	400	100	1593.5	6374
10	J	14	1	100	100	100	100	0	100	0	100	0	100	0	0	400	100	640	160	1854.5	7418
10	J	14	2	30	30	40	30	0	30	0	30	0	30	0	0	120	30	472	118	1790	7160
10	J	14	3	100	100	100	100	0	100	0	100	0	100	0	0	400	100	640	160	1970	7880
10	J	14	4	100	100	100	100	0	100	0	100	0	100	0	0	400	100	640	160	1970	7880
2	J	15	2	100	100	100	100	0	100	0	100	0	100	0	0	400	100	640	160	2130	8520	63.5
2	J	15	3	100	100	100	100	0	100	0	100	0	100	0	0	400	100	640	160	2130	8520
2	J	15	4	10	10	20	10	0	10	0	10	0	10	0	0	40	10	424	106	1644	6576
2	J	15	5	70	80	70	80	0	80	0	80	0	70	-10	-10	310	77.5	586	146.5	2107.5	8430
5	J	15	1	90	100	90	100	0	100	0	100	0	90	-10	-10	390	97.5	634	158.5	2128.5	8514
5	J	15	2	100	100	100	100	0	100	0	100	0	100	0	0	400	100	640	160	2130	8520
5	J	15	3	100	100	100	100	0	100	0	100	0	100	0	0	400	100	640	160	2130	8520
5	J	15	4	10	20	10	20	0	20	0	20	0	10	-10	-10	70	17.5	442	110.5	1836	7344
9	J	15	1	0	0	10	0	0	0	0	0	0	0	0	0	0	0	400	100	1549.5	6198
9	J	15	2	0	0	10	0	0	0	0	0	0	0	0	0	0	0	400	100	1998	7992
9	J	15	3	10	10	20	10	0	10	0	10	0	10	0	0	40	10	424	106	1699.5	6798
10	J	15	1	100	100	100	100	0	100	0	100	0	100	0	0	400	100	640	160	2014.5	8058
10	J	15	2	40	40	50	40	0	40	0	40	0	40	0	0	160	40	496	124	1914	7656
10	J	15	3	100	100	100	100	0	100	0	100	0	100	0	0	400	100	640	160	2130	8520
10	J	15	4	100	100	100	100	0	100	0	100	0	100	0	0	400	100	640	160	2130	8520
2	J	16	2	100	100	100	100	0	100	0	100	0	100	0	0	400	100	640	160	2290	9160	64.66666667
2	J	16	3	100	100	100	100	0	100	0	100	0	100	0	0	400	100	640	160	2290	9160
2	J	16	4	10	20	10	20	0	20	0	20	0	10	-10	-10	70	17.5	442	110.5	1754.5	7018
2	J	16	5	70	70	80	70	0	70	0	70	0	70	0	0	280	70	568	142	2249.5	8998
5	J	16	1	80	90	80	90	0	90	0	90	0	80	-10	-10	350	87.5	610	152.5	2281	9124
5	J	16	2	100	100	100	100	0	100	0	100	0	100	0	0	400	100	640	160	2290	9160
5	J	16	3	100	100	100	100	0	100	0	100	0	100	0	0	400	100	640	160	2290	9160
5	J	16	4	10	10	20	10	0	10	0	10	0	10	0	0	40	10	424	106	1942	7768
9	J	16	1	0	10	0	10	0	10	0	0	-10	0	-10	-10	20	5	412	103	1652.5	6610
9	J	16	2	10	10	20	10	0	10	0	10	0	10	0	0	40	10	424	106	2104	8416
9	J	16	3	20	20	30	20	0	20	0	20	0	20	0	0	80	20	448	112	1811.5	7246
10	J	16	1	100	100	100	100	0	100	0	100	0	100	0	0	400	100	640	160	2174.5	8698
10	J	16	2	50	50	60	50	0	50	0	50	0	50	0	0	200	50	520	130	2044	8176
10	J	16	3	100	100	100	100	0	100	0	100	0	100	0	0	400	100	640	160	2290	9160
10	J	16	4	100	100	100	100	0	100	0	100	0	100	0	0	400	100	640	160	2290	9160
2	J	17	2	100	100	100	100	0	100	0	100	0	100	0	0	400	100	640	160	2450	9800	66
2	J	17	3	100	100	100	100	0	100	0	100	0	100	0	0	400	100	640	160	2450	9800
2	J	17	4	10	10	20	10	0	10	0	10	0	10	0	0	40	10	424	106	1860.5	7442
2	J	17	5	80	80	90	80	0	80	0	80	0	80	0	0	320	80	592	148	2397.5	9590
5	J	17	1	80	80	90	80	0	80	0	80	0	80	0	0	320	80	592	148	2429	9716
5	J	17	2	80	100	80	100	0	100	0	100	0	80	-20	-20	380	95	628	157	2447	9788
5	J	17	3	100	100	100	100	0	100	0	100	0	100	0	0	400	100	640	160	2450	9800
5	J	17	4	10	20	10	20	0	20	0	20	0	10	-10	-10	70	17.5	442	110.5	2052.5	8210
9	J	17	1	0	0	10	0	0	0	0	0	0	0	0	0	0	0	400	100	1752.5	7010
9	J	17	2	20	20	30	20	0	20	0	20	0	20	0	0	80	20	448	112	2216	8864
9	J	17	3	30	30	40	30	0	30	0	30	0	30	0	0	120	30	472	118	1929.5	7718
10	J	17	1	100	100	100	100	0	100	0	100	0	100	0	0	400	100	640	160	2334.5	9338
10	J	17	2	50	60	50	60	0	60	0	60	0	50	-10	-10	230	57.5	538	134.5	2178.5	8714
10	J	17	3	100	100	100	100	0	100	0	100	0	100	0	0	400	100	640	160	2450	9800
10	J	17	4	100	100	100	100	0	100	0	100	0	100	0	0	400	100	640	160	2450	9800
2	J	18	2	100	100	100	100	0	100	0	100	0	100	0	0	400	100	640	160	2610	10440	65.5
2	J	18	3	100	100	100	100	0	100	0	100	0	100	0	0	400	100	640	160	2610	10440
2	J	18	4	20	20	30	20	0	20	0	20	0	20	0	0	80	20	448	112	1972.5	7890
2	J	18	5	90	90	100	90	0	90	0	90	0	90	0	0	360	90	616	154	2551.5	10206
5	J	18	1	80	90	80	90	0	90	0	90	0	80	-10	-10	350	87.5	610	152.5	2581.5	10326
5	J	18	2	0	80	0	80	0	80	0	70	-10	0	-80	-80	230	57.5	538	134.5	2581.5	10326
5	J	18	3	100	100	100	100	0	100	0	100	0	100	0	0	400	100	640	160	2610	10440
5	J	18	4	10	10	20	10	0	10	0	10	0	10	0	0	40	10	424	106	2158.5	8634
9	J	18	1	0	10	0	0	-10	0	-10	0	-10	0	-10	-10	0	0	400	100	1852.5	7410
9	J	18	2	30	30	40	30	0	30	0	30	0	30	0	0	120	30	472	118	2334	9336
9	J	18	3	40	40	50	40	0	40	0	40	0	40	0	0	160	40	496	124	2053.5	8214
10	J	18	1	100	100	100	100	0	100	0	100	0	100	0	0	400	100	640	160	2494.5	9978
10	J	18	2	40	50	40	50	0	50	0	50	0	40	-10	-10	190	47.5	514	128.5	2307	9228
10	J	18	3	100	100	100	100	0	100	0	100	0	100	0	0	400	100	640	160	2610	10440
10	J	18	4	100	100	100	100	0	100	0	100	0	100	0	0	400	100	640	160	2610	10440
2	J	19	2	100	100	100	100	0	100	0	100	0	100	0	0	400	100	640	160	2770	11080	58.33333333
2	J	19	3	0	100	0	100	0	100	0	100	0	0	-100	-100	300	75	580	145	2755	11020
2	J	19	4	20	30	20	30	0	30	0	30	0	20	-10	-10	110	27.5	466	116.5	2089	8356
2	J	19	5	0	100	0	100	0	100	0	100	0	0	-100	-100	300	75	580	145	2696.5	10786
5	J	19	1	70	80	70	80	0	80	0	80	0	70	-10	-10	310	77.5	586	146.5	2728	10912
5	J	19	2	0	0	10	0	0	0	0	0	0	0	0	0	0	0	400	100	2681.5	10726
5	J	19	3	100	100	100	100	0	100	0	100	0	100	0	0	400	100	640	160	2770	11080
5	J	19	4	0	20	0	20	0	0	-20	0	-20	0	-20	-20	20	5	412	103	2261.5	9046
9	J	19	1	0	0	10	0	0	0	0	0	0	0	0	0	0	0	400	100	1952.5	7810
9	J	19	2	0	40	0	40	0	40	0	40	0	0	-40	-40	120	30	472	118	2452	9808
9	J	19	3	40	50	40	50	0	50	0	50	0	40	-10	-10	190	47.5	514	128.5	2182	8728
10	J	19	1	100	100	100	100	0	100	0	100	0	100	0	0	400	100	640	160	2654.5	10618
10	J	19	2	30	40	30	40	0	40	0	40	0	30	-10	-10	150	37.5	490	122.5	2429.5	9718
10	J	19	3	100	100	100	100	0	100	0	100	0	100	0	0	400	100	640	160	2770	11080
10	J	19	4	100	100	100	100	0	100	0	100	0	100	0	0	400	100	640	160	2770	11080
2	J	20	2	0	100	0	100	0	0	-100	0	-100	0	-100	-100	100	25	460	115	2885	11540	20
2	J	20	3	0	0	10	0	0	0	0	0	0	0	0	0	0	0	400	100	2855	11420
2	J	20	4	0	20	0	20	0	0	-20	0	-20	0	-20	-20	20	5	412	103	2192	8768
2	J	20	5	0	0	10	0	0	0	0	0	0	0	0	0	0	0	400	100	2796.5	11186
5	J	20	1	0	70	0	50	-20	10	-60	0	-70	0	-70	-70	60	15	436	109	2837	11348
5	J	20	2	0	10	0	0	-10	0	-10	0	-10	0	-10	-10	0	0	400	100	2781.5	11126
5	J	20	3	0	100	0	100	0	100	0	100	0	0	-100	-100	300	75	580	145	2915	11660
5	J	20	4	0	0	10	0	0	0	0	0	0	0	0	0	0	0	400	100	2361.5	9446
9	J	20	1	0	10	0	0	-10	0	-10	0	-10	0	-10	-10	0	0	400	100	2052.5	8210
9	J	20	2	0	0	10	0	0	0	0	0	0	0	0	0	0	0	400	100	2552	10208
9	J	20	3	0	40	0	40	0	40	0	40	0	0	-40	-40	120	30	472	118	2300	9200
10	J	20	1	0	100	0	20	-80	0	-100	0	-100	0	-100	-100	20	5	412	103	2757.5	11030
10	J	20	2	0	30	0	30	0	30	0	10	-20	0	-30	-30	70	17.5	442	110.5	2540	10160
10	J	20	3	0	100	0	100	0	100	0	100	0	0	-100	-100	300	75	580	145	2915	11660
10	J	20	4	0	100	0	100	0	100	0	10	-90	0	-100	-100	210	52.5	526	131.5	2901.5	11606
1	M	1	1	0	10	0	70	60	10	0	10	0	0	-10	-10	90	22.5	454	113.5	113.5	454	28.125
1	M	1	2	0	10	0	100	90	20	10	10	0	0	-10	-10	130	32.5	478	119.5	119.5	478
1	M	1	3	0	10	0	20	10	10	0	10	0	0	-10	-10	40	10	424	106	106	424
1	M	1	4	0	10	0	20	10	10	0	10	0	0	-10	-10	40	10	424	106	106	424
3	M	1	1	10	10	20	80	70	30	20	20	10	10	0	0	140	35	484	121	121	484
3	M	1	2	0	10	0	100	90	10	0	10	0	0	-10	-10	120	30	472	118	118	472
3	M	1	3	10	10	20	50	40	10	0	10	0	10	0	0	80	20	448	112	112	448
3	M	1	4	0	10	0	100	90	50	40	30	20	0	-10	-10	180	45	508	127	127	508
3	M	1	5	0	10	0	10	0	10	0	0	-10	0	-10	-10	20	5	412	103	103	412
6	M	1	1	10	10	20	30	20	30	20	20	10	10	0	0	90	22.5	454	113.5	113.5	454
6	M	1	2	10	10	20	40	30	20	10	10	0	10	0	0	80	20	448	112	112	448
6	M	1	3	0	10	0	30	20	10	0	10	0	0	-10	-10	50	12.5	430	107.5	107.5	430
7	M	1	1	10	10	20	100	90	40	30	40	30	10	0	0	190	47.5	514	128.5	128.5	514
7	M	1	2	20	10	20	100	90	100	90	50	40	20	10	10	270	67.5	562	140.5	140.5	562
7	M	1	3	10	10	20	100	90	40	30	10	0	10	0	0	160	40	496	124	124	496
7	M	1	4	0	10	0	100	90	10	0	10	0	0	-10	-10	120	30	472	118	118	472
1	M	2	1	0	0	10	50	50	40	40	20	20	0	0	0	110	27.5	466	116.5	230	920	29.53125
1	M	2	2	0	0	10	20	20	10	10	10	10	0	0	0	40	10	424	106	225.5	902
1	M	2	3	0	0	10	20	20	10	10	10	10	0	0	0	40	10	424	106	212	848
1	M	2	4	0	0	10	20	20	10	10	0	0	0	0	0	30	7.5	418	104.5	210.5	842
3	M	2	1	20	20	30	100	80	80	60	40	20	20	0	0	240	60	544	136	257	1028
3	M	2	2	0	0	10	100	100	20	20	10	10	0	0	0	130	32.5	478	119.5	237.5	950
3	M	2	3	20	20	30	30	10	20	0	20	0	20	0	0	90	22.5	454	113.5	225.5	902
3	M	2	4	0	0	10	80	80	50	50	40	40	0	0	0	170	42.5	502	125.5	252.5	1010
3	M	2	5	0	0	10	0	0	0	0	0	0	0	0	0	0	0	400	100	203	812
6	M	2	1	20	20	30	40	20	30	10	20	0	20	0	0	110	27.5	466	116.5	230	920
6	M	2	2	20	20	30	40	20	30	10	20	0	20	0	0	110	27.5	466	116.5	228.5	914
6	M	2	3	0	0	10	10	10	10	10	10	10	0	0	0	30	7.5	418	104.5	212	848
7	M	2	1	20	20	30	100	80	40	20	20	0	20	0	0	180	45	508	127	255.5	1022
7	M	2	2	50	20	30	100	80	100	80	60	40	50	30	30	310	77.5	586	146.5	287	1148
7	M	2	3	20	20	30	100	80	70	50	20	0	20	0	0	210	52.5	526	131.5	255.5	1022
7	M	2	4	0	0	10	70	70	10	10	10	10	0	0	0	90	22.5	454	113.5	231.5	926
1	M	3	1	0	10	0	60	50	10	0	10	0	0	-10	-10	80	20	448	112	342	1368	28.4375
1	M	3	2	0	10	0	10	0	10	0	10	0	0	-10	-10	30	7.5	418	104.5	330	1320
1	M	3	3	0	10	0	10	0	10	0	10	0	0	-10	-10	30	7.5	418	104.5	316.5	1266
1	M	3	4	0	10	0	100	90	20	10	20	10	0	-10	-10	140	35	484	121	331.5	1326
3	M	3	1	0	30	0	60	30	30	0	30	0	0	-30	-30	120	30	472	118	375	1500
3	M	3	2	10	10	20	100	90	30	20	10	0	10	0	0	150	37.5	490	122.5	360	1440
3	M	3	3	30	30	40	30	0	30	0	30	0	30	0	0	120	30	472	118	343.5	1374
3	M	3	4	0	10	0	50	40	20	10	10	0	0	-10	-10	80	20	448	112	364.5	1458
3	M	3	5	0	10	0	10	0	0	-10	0	-10	0	-10	-10	10	2.5	406	101.5	304.5	1218
6	M	3	1	30	30	40	50	20	40	10	30	0	30	0	0	150	37.5	490	122.5	352.5	1410
6	M	3	2	30	30	40	30	0	30	0	30	0	30	0	0	120	30	472	118	346.5	1386
6	M	3	3	10	10	20	10	0	10	0	10	0	10	0	0	40	10	424	106	318	1272
7	M	3	1	30	30	40	100	70	40	10	40	10	30	0	0	210	52.5	526	131.5	387	1548
7	M	3	2	0	30	0	100	70	100	70	100	70	0	-30	-30	300	75	580	145	432	1728
7	M	3	3	10	30	10	100	70	30	0	30	0	10	-20	-20	170	42.5	502	125.5	381	1524
7	M	3	4	0	10	0	50	40	10	0	10	0	0	-10	-10	70	17.5	442	110.5	342	1368
1	M	4	1	0	0	10	40	40	20	20	20	20	0	0	0	80	20	448	112	454	1816	23.28125
1	M	4	2	0	0	10	10	10	10	10	0	0	0	0	0	20	5	412	103	433	1732
1	M	4	3	0	0	10	0	0	0	0	0	0	0	0	0	0	0	400	100	416.5	1666
1	M	4	4	0	0	10	30	30	10	10	10	10	0	0	0	50	12.5	430	107.5	439	1756
3	M	4	1	0	0	10	10	10	10	10	10	10	0	0	0	30	7.5	418	104.5	479.5	1918
3	M	4	2	0	20	0	20	0	20	0	10	-10	0	-20	-20	50	12.5	430	107.5	467.5	1870
3	M	4	3	40	40	50	40	0	40	0	40	0	40	0	0	160	40	496	124	467.5	1870
3	M	4	4	0	0	10	20	20	10	10	0	0	0	0	0	30	7.5	418	104.5	469	1876
3	M	4	5	0	0	10	10	10	0	0	0	0	0	0	0	10	2.5	406	101.5	406	1624
6	M	4	1	40	40	50	50	10	50	10	40	0	40	0	0	180	45	508	127	479.5	1918
6	M	4	2	40	40	50	40	0	40	0	40	0	40	0	0	160	40	496	124	470.5	1882
6	M	4	3	0	20	0	40	20	20	0	20	0	0	-20	-20	80	20	448	112	430	1720
7	M	4	1	40	40	50	100	60	50	10	40	0	40	0	0	230	57.5	538	134.5	521.5	2086
7	M	4	2	0	0	10	100	100	100	100	100	100	0	0	0	300	75	580	145	577	2308
7	M	4	3	10	10	20	40	30	10	0	10	0	10	0	0	70	17.5	442	110.5	491.5	1966
7	M	4	4	0	0	10	40	40	0	0	0	0	0	0	0	40	10	424	106	448	1792
1	M	5	1	10	10	20	60	50	30	20	10	0	10	0	0	110	27.5	466	116.5	570.5	2282	29.21875
1	M	5	2	0	10	0	20	10	10	0	10	0	0	-10	-10	40	10	424	106	539	2156
1	M	5	3	0	10	0	100	90	10	0	0	-10	0	-10	-10	110	27.5	466	116.5	533	2132
1	M	5	4	0	10	0	100	90	20	10	20	10	0	-10	-10	140	35	484	121	560	2240
3	M	5	1	0	10	0	40	30	30	20	10	0	0	-10	-10	80	20	448	112	591.5	2366
3	M	5	2	0	0	10	20	20	0	0	0	0	0	0	0	20	5	412	103	570.5	2282
3	M	5	3	50	50	60	50	0	50	0	50	0	50	0	0	200	50	520	130	597.5	2390
3	M	5	4	0	10	0	10	0	10	0	10	0	0	-10	-10	30	7.5	418	104.5	573.5	2294
3	M	5	5	0	10	0	10	0	10	0	0	-10	0	-10	-10	20	5	412	103	509	2036
6	M	5	1	50	50	60	70	20	60	10	50	0	50	0	0	230	57.5	538	134.5	614	2456
6	M	5	2	50	50	60	50	0	50	0	50	0	50	0	0	200	50	520	130	600.5	2402
6	M	5	3	0	0	10	10	10	10	10	0	0	0	0	0	20	5	412	103	533	2132
7	M	5	1	40	50	40	90	40	50	0	40	-10	40	-10	-10	220	55	532	133	654.5	2618
7	M	5	2	10	10	20	100	90	100	90	100	90	10	0	0	310	77.5	586	146.5	723.5	2894
7	M	5	3	20	20	30	60	40	20	0	20	0	20	0	0	120	30	472	118	609.5	2438
7	M	5	4	0	10	0	10	0	10	0	0	-10	0	-10	-10	20	5	412	103	551	2204
1	M	6	1	20	20	30	20	0	20	0	20	0	20	0	0	80	20	448	112	682.5	2730	30.46875
1	M	6	2	0	0	10	20	20	10	10	10	10	0	0	0	40	10	424	106	645	2580
1	M	6	3	0	0	10	100	100	10	10	0	0	0	0	0	110	27.5	466	116.5	649.5	2598
1	M	6	4	0	0	10	100	100	20	20	0	0	0	0	0	120	30	472	118	678	2712
3	M	6	1	0	0	10	70	70	30	30	20	20	0	0	0	120	30	472	118	709.5	2838
3	M	6	2	0	10	0	10	0	10	0	0	-10	0	-10	-10	20	5	412	103	673.5	2694
3	M	6	3	60	60	70	60	0	60	0	60	0	60	0	0	240	60	544	136	733.5	2934
3	M	6	4	0	0	10	40	40	20	20	0	0	0	0	0	60	15	436	109	682.5	2730
3	M	6	5	0	0	10	10	10	0	0	0	0	0	0	0	10	2.5	406	101.5	610.5	2442
6	M	6	1	60	60	70	70	10	70	10	60	0	60	0	0	260	65	556	139	753	3012
6	M	6	2	30	60	30	60	0	60	0	60	0	30	-30	-30	210	52.5	526	131.5	732	2928
6	M	6	3	10	10	20	10	0	10	0	10	0	10	0	0	40	10	424	106	639	2556
7	M	6	1	40	40	50	100	60	60	20	40	0	40	0	0	240	60	544	136	790.5	3162
7	M	6	2	0	20	0	100	80	100	80	90	70	0	-20	-20	290	72.5	574	143.5	867	3468
7	M	6	3	0	30	0	30	0	30	0	30	0	0	-30	-30	90	22.5	454	113.5	723	2892
7	M	6	4	0	0	10	20	20	0	0	0	0	0	0	0	20	5	412	103	654	2616
1	M	7	1	20	30	20	30	0	30	0	30	0	20	-10	-10	110	27.5	466	116.5	799	3196	28.4375
1	M	7	2	0	10	0	20	10	20	10	10	0	0	-10	-10	50	12.5	430	107.5	752.5	3010
1	M	7	3	0	10	0	10	0	10	0	10	0	0	-10	-10	30	7.5	418	104.5	754	3016
1	M	7	4	0	10	0	40	30	10	0	0	-10	0	-10	-10	50	12.5	430	107.5	785.5	3142
3	M	7	1	0	10	0	30	20	30	20	10	0	0	-10	-10	70	17.5	442	110.5	820	3280
3	M	7	2	0	0	10	0	0	0	0	0	0	0	0	0	0	0	400	100	773.5	3094
3	M	7	3	70	70	80	70	0	70	0	70	0	70	0	0	280	70	568	142	875.5	3502
3	M	7	4	0	10	0	20	10	10	0	10	0	0	-10	-10	40	10	424	106	788.5	3154
3	M	7	5	0	10	0	10	0	10	0	0	-10	0	-10	-10	20	5	412	103	713.5	2854
6	M	7	1	70	70	80	90	20	90	20	80	10	70	0	0	330	82.5	598	149.5	902.5	3610
6	M	7	2	20	30	20	30	0	30	0	30	0	20	-10	-10	110	27.5	466	116.5	848.5	3394
6	M	7	3	10	20	10	20	0	20	0	20	0	10	-10	-10	70	17.5	442	110.5	749.5	2998
7	M	7	1	40	50	40	100	50	50	0	40	-10	40	-10	-10	230	57.5	538	134.5	925	3700
7	M	7	2	90	0	10	100	100	100	100	90	90	90	90	90	380	95	628	157	1024	4096
7	M	7	3	0	0	10	20	20	10	10	0	0	0	0	0	30	7.5	418	104.5	827.5	3310
7	M	7	4	0	10	0	10	0	10	0	0	-10	0	-10	-10	20	5	412	103	757	3028
1	M	8	1	20	20	30	30	10	20	0	20	0	20	0	0	90	22.5	454	113.5	912.5	3650	25.78125
1	M	8	2	0	0	10	20	20	20	20	10	10	0	0	0	50	12.5	430	107.5	860	3440
1	M	8	3	0	0	10	10	10	10	10	10	10	0	0	0	30	7.5	418	104.5	858.5	3434
1	M	8	4	0	0	10	10	10	0	0	0	0	0	0	0	10	2.5	406	101.5	887	3548
3	M	8	1	0	0	10	50	50	20	20	10	10	0	0	0	80	20	448	112	932	3728
3	M	8	2	0	10	0	10	0	10	0	0	-10	0	-10	-10	20	5	412	103	876.5	3506
3	M	8	3	80	80	90	80	0	80	0	80	0	80	0	0	320	80	592	148	1023.5	4094
3	M	8	4	0	0	10	60	60	10	10	0	0	0	0	0	70	17.5	442	110.5	899	3596
3	M	8	5	0	0	10	0	0	0	0	0	0	0	0	0	0	0	400	100	813.5	3254
6	M	8	1	0	80	0	100	20	90	10	80	0	0	-80	-80	270	67.5	562	140.5	1043	4172
6	M	8	2	20	20	30	20	0	20	0	20	0	20	0	0	80	20	448	112	960.5	3842
6	M	8	3	10	10	20	10	0	10	0	10	0	10	0	0	40	10	424	106	855.5	3422
7	M	8	1	30	40	30	50	10	50	10	40	0	30	-10	-10	170	42.5	502	125.5	1050.5	4202
7	M	8	2	90	10	20	100	90	100	90	100	90	90	80	80	390	97.5	634	158.5	1182.5	4730
7	M	8	3	0	10	0	10	0	10	0	10	0	0	-10	-10	30	7.5	418	104.5	932	3728
7	M	8	4	0	0	10	0	0	0	0	0	0	0	0	0	0	0	400	100	857	3428
1	M	9	1	10	30	10	30	0	30	0	30	0	10	-20	-20	100	25	460	115	1027.5	4110	24.84375
1	M	9	2	0	10	0	20	10	20	10	10	0	0	-10	-10	50	12.5	430	107.5	967.5	3870
1	M	9	3	10	10	20	20	10	20	10	10	0	10	0	0	60	15	436	109	967.5	3870
1	M	9	4	0	10	0	10	0	10	0	10	0	0	-10	-10	30	7.5	418	104.5	991.5	3966
3	M	9	1	0	10	0	20	10	20	10	10	0	0	-10	-10	50	12.5	430	107.5	1039.5	4158
3	M	9	2	0	0	10	10	10	0	0	0	0	0	0	0	10	2.5	406	101.5	978	3912
3	M	9	3	90	90	100	90	0	90	0	90	0	90	0	0	360	90	616	154	1177.5	4710
3	M	9	4	0	10	0	60	50	50	40	10	0	0	-10	-10	120	30	472	118	1017	4068
3	M	9	5	0	10	0	10	0	0	-10	0	-10	0	-10	-10	10	2.5	406	101.5	915	3660
6	M	9	1	0	0	10	50	50	40	40	20	20	0	0	0	110	27.5	466	116.5	1159.5	4638
6	M	9	2	30	30	40	40	10	30	0	30	0	30	0	0	130	32.5	478	119.5	1080	4320
6	M	9	3	0	20	0	20	0	20	0	20	0	0	-20	-20	60	15	436	109	964.5	3858
7	M	9	1	30	30	40	90	60	40	10	30	0	30	0	0	190	47.5	514	128.5	1179	4716
7	M	9	2	0	20	0	100	80	100	80	100	80	0	-20	-20	300	75	580	145	1327.5	5310
7	M	9	3	0	0	10	0	0	0	0	0	0	0	0	0	0	0	400	100	1032	4128
7	M	9	4	0	10	0	10	0	0	-10	0	-10	0	-10	-10	10	2.5	406	101.5	958.5	3834
1	M	10	1	10	10	20	20	10	20	10	10	0	10	0	0	60	15	436	109	1136.5	4546	24.84375
1	M	10	2	0	0	10	30	30	20	20	20	20	0	0	0	70	17.5	442	110.5	1078	4312
1	M	10	3	0	20	0	30	10	20	0	10	-10	0	-20	-20	60	15	436	109	1076.5	4306
1	M	10	4	0	0	10	0	0	0	0	0	0	0	0	0	0	0	400	100	1091.5	4366
3	M	10	1	0	0	10	20	20	10	10	0	0	0	0	0	30	7.5	418	104.5	1144	4576
3	M	10	2	0	10	0	10	0	10	0	10	0	0	-10	-10	30	7.5	418	104.5	1082.5	4330
3	M	10	3	100	100	100	100	0	100	0	100	0	100	0	0	400	100	640	160	1337.5	5350
3	M	10	4	0	0	10	50	50	10	10	0	0	0	0	0	60	15	436	109	1126	4504
3	M	10	5	0	0	10	0	0	0	0	0	0	0	0	0	0	0	400	100	1015	4060
6	M	10	1	10	10	20	40	30	20	10	10	0	10	0	0	80	20	448	112	1271.5	5086
6	M	10	2	40	40	50	50	10	40	0	40	0	40	0	0	170	42.5	502	125.5	1205.5	4822
6	M	10	3	0	0	10	0	0	0	0	0	0	0	0	0	0	0	400	100	1064.5	4258
7	M	10	1	40	40	50	90	50	40	0	40	0	40	0	0	210	52.5	526	131.5	1310.5	5242
7	M	10	2	90	0	10	100	100	100	100	100	100	90	90	90	390	97.5	634	158.5	1486	5944
7	M	10	3	0	10	0	10	0	10	0	10	0	0	-10	-10	30	7.5	418	104.5	1136.5	4546
7	M	10	4	0	0	10	0	0	0	0	0	0	0	0	0	0	0	400	100	1058.5	4234
1	M	11	1	20	20	30	30	10	30	10	20	0	20	0	0	100	25	460	115	1251.5	5006	25.3125
1	M	11	2	0	10	0	30	20	30	20	20	10	0	-10	-10	80	20	448	112	1190	4760
1	M	11	3	0	0	10	20	20	10	10	10	10	0	0	0	40	10	424	106	1182.5	4730
1	M	11	4	0	10	0	10	0	0	-10	0	-10	0	-10	-10	10	2.5	406	101.5	1193	4772
3	M	11	1	0	10	0	40	30	20	10	10	0	0	-10	-10	70	17.5	442	110.5	1254.5	5018
3	M	11	2	0	0	10	20	20	0	0	0	0	0	0	0	20	5	412	103	1185.5	4742
3	M	11	3	90	100	90	100	0	100	0	100	0	90	-10	-10	390	97.5	634	158.5	1496	5984
3	M	11	4	0	10	0	30	20	0	-10	0	-10	0	-10	-10	30	7.5	418	104.5	1230.5	4922
3	M	11	5	0	10	0	10	0	0	-10	0	-10	0	-10	-10	10	2.5	406	101.5	1116.5	4466
6	M	11	1	20	20	30	30	10	30	10	20	0	20	0	0	100	25	460	115	1386.5	5546
6	M	11	2	50	50	60	60	10	50	0	50	0	50	0	0	210	52.5	526	131.5	1337	5348
6	M	11	3	10	10	20	10	0	10	0	10	0	10	0	0	40	10	424	106	1170.5	4682
7	M	11	1	40	50	40	90	40	50	0	40	-10	40	-10	-10	220	55	532	133	1443.5	5774
7	M	11	2	0	10	0	100	90	100	90	100	90	0	-10	-10	300	75	580	145	1631	6524
7	M	11	3	0	0	10	0	0	0	0	0	0	0	0	0	0	0	400	100	1236.5	4946
7	M	11	4	0	10	0	0	-10	0	-10	0	-10	0	-10	-10	0	0	400	100	1158.5	4634
1	M	12	1	30	30	40	50	20	40	10	30	0	30	0	0	150	37.5	490	122.5	1374	5496	25.625
1	M	12	2	0	0	10	40	40	30	30	30	30	0	0	0	100	25	460	115	1305	5220
1	M	12	3	10	10	20	20	10	10	0	10	0	10	0	0	50	12.5	430	107.5	1290	5160
1	M	12	4	0	0	10	10	10	0	0	0	0	0	0	0	10	2.5	406	101.5	1294.5	5178
3	M	12	1	0	0	10	40	40	0	0	0	0	0	0	0	40	10	424	106	1360.5	5442
3	M	12	2	0	10	0	10	0	10	0	0	-10	0	-10	-10	20	5	412	103	1288.5	5154
3	M	12	3	10	90	10	90	0	90	0	90	0	10	-80	-80	280	70	568	142	1638	6552
3	M	12	4	0	0	10	10	10	0	0	0	0	0	0	0	10	2.5	406	101.5	1332	5328
3	M	12	5	0	0	10	0	0	0	0	0	0	0	0	0	0	0	400	100	1216.5	4866
6	M	12	1	30	30	40	40	10	40	10	30	0	30	0	0	140	35	484	121	1507.5	6030
6	M	12	2	60	60	70	60	0	60	0	60	0	60	0	0	240	60	544	136	1473	5892
6	M	12	3	20	20	30	20	0	20	0	20	0	20	0	0	80	20	448	112	1282.5	5130
7	M	12	1	40	40	50	50	10	40	0	40	0	40	0	0	170	42.5	502	125.5	1569	6276
7	M	12	2	10	0	10	100	100	100	100	90	90	10	10	10	300	75	580	145	1776	7104
7	M	12	3	10	10	20	10	0	10	0	10	0	10	0	0	40	10	424	106	1342.5	5370
7	M	12	4	0	0	10	10	10	0	0	0	0	0	0	0	10	2.5	406	101.5	1260	5040
1	M	13	1	0	40	0	60	20	40	0	40	0	0	-40	-40	140	35	484	121	1495	5980	25.46875
1	M	13	2	0	10	0	50	40	40	30	40	30	0	-10	-10	130	32.5	478	119.5	1424.5	5698
1	M	13	3	10	20	10	20	0	20	0	20	0	10	-10	-10	70	17.5	442	110.5	1400.5	5602
1	M	13	4	0	10	0	0	-10	0	-10	0	-10	0	-10	-10	0	0	400	100	1394.5	5578
3	M	13	1	0	10	0	30	20	10	0	10	0	0	-10	-10	50	12.5	430	107.5	1468	5872
3	M	13	2	0	0	10	10	10	0	0	0	0	0	0	0	10	2.5	406	101.5	1390	5560
3	M	13	3	0	10	0	10	0	10	0	10	0	0	-10	-10	30	7.5	418	104.5	1742.5	6970
3	M	13	4	0	10	0	30	20	10	0	10	0	0	-10	-10	50	12.5	430	107.5	1439.5	5758
3	M	13	5	0	10	0	0	-10	0	-10	0	-10	0	-10	-10	0	0	400	100	1316.5	5266
6	M	13	1	40	40	50	50	10	40	0	40	0	40	0	0	170	42.5	502	125.5	1633	6532
6	M	13	2	70	70	80	70	0	70	0	70	0	70	0	0	280	70	568	142	1615	6460
6	M	13	3	0	30	0	30	0	30	0	20	-10	0	-30	-30	80	20	448	112	1394.5	5578
7	M	13	1	10	50	10	60	10	40	-10	30	-20	10	-40	-40	140	35	484	121	1690	6760
7	M	13	2	90	10	20	100	90	100	90	100	90	90	80	80	390	97.5	634	158.5	1934.5	7738
7	M	13	3	20	20	30	20	0	20	0	20	0	20	0	0	80	20	448	112	1454.5	5818
7	M	13	4	0	10	0	10	0	0	-10	0	-10	0	-10	-10	10	2.5	406	101.5	1361.5	5446
1	M	14	1	0	0	10	30	30	10	10	0	0	0	0	0	40	10	424	106	1601	6404	22.03125
1	M	14	2	0	0	10	50	50	50	50	40	40	0	0	0	140	35	484	121	1545.5	6182
1	M	14	3	10	10	20	20	10	10	0	10	0	10	0	0	50	12.5	430	107.5	1508	6032
1	M	14	4	0	0	10	0	0	0	0	0	0	0	0	0	0	0	400	100	1494.5	5978
3	M	14	1	0	0	10	30	30	30	30	0	0	0	0	0	60	15	436	109	1577	6308
3	M	14	2	0	10	0	10	0	10	0	0	-10	0	-10	-10	20	5	412	103	1493	5972
3	M	14	3	0	0	10	10	10	10	10	10	10	0	0	0	30	7.5	418	104.5	1847	7388
3	M	14	4	0	0	10	20	20	0	0	0	0	0	0	0	20	5	412	103	1542.5	6170
3	M	14	5	0	0	10	0	0	0	0	0	0	0	0	0	0	0	400	100	1416.5	5666
6	M	14	1	0	50	0	50	0	50	0	50	0	0	-50	-50	150	37.5	490	122.5	1755.5	7022
6	M	14	2	80	80	90	80	0	80	0	80	0	80	0	0	320	80	592	148	1763	7052
6	M	14	3	0	0	10	0	0	0	0	0	0	0	0	0	0	0	400	100	1494.5	5978
7	M	14	1	0	10	0	60	50	20	10	10	0	0	-10	-10	90	22.5	454	113.5	1803.5	7214
7	M	14	2	90	20	30	100	80	100	80	100	80	90	70	70	390	97.5	634	158.5	2093	8372
7	M	14	3	0	30	0	30	0	30	0	30	0	0	-30	-30	90	22.5	454	113.5	1568	6272
7	M	14	4	0	0	10	10	10	0	0	0	0	0	0	0	10	2.5	406	101.5	1463	5852
1	M	15	1	10	10	20	10	0	10	0	10	0	10	0	0	40	10	424	106	1707	6828	21.25
1	M	15	2	0	10	0	60	50	50	40	50	40	0	-10	-10	160	40	496	124	1669.5	6678
1	M	15	3	10	20	10	20	0	20	0	20	0	10	-10	-10	70	17.5	442	110.5	1618.5	6474
1	M	15	4	0	10	0	0	-10	0	-10	0	-10	0	-10	-10	0	0	400	100	1594.5	6378
3	M	15	1	0	10	0	50	40	30	20	30	20	0	-10	-10	110	27.5	466	116.5	1693.5	6774
3	M	15	2	0	0	10	0	0	0	0	0	0	0	0	0	0	0	400	100	1593	6372
3	M	15	3	10	10	20	10	0	10	0	10	0	10	0	0	40	10	424	106	1953	7812
3	M	15	4	0	10	0	10	0	10	0	0	-10	0	-10	-10	20	5	412	103	1645.5	6582
3	M	15	5	0	10	0	0	-10	0	-10	0	-10	0	-10	-10	0	0	400	100	1516.5	6066
6	M	15	1	0	0	10	20	20	10	10	10	10	0	0	0	40	10	424	106	1861.5	7446
6	M	15	2	90	90	100	90	0	90	0	90	0	90	0	0	360	90	616	154	1917	7668
6	M	15	3	10	10	20	10	0	10	0	10	0	10	0	0	40	10	424	106	1600.5	6402
7	M	15	1	0	0	10	100	100	30	30	0	0	0	0	0	130	32.5	478	119.5	1923	7692
7	M	15	2	0	30	0	100	70	100	70	100	70	0	-30	-30	300	75	580	145	2238	8952
7	M	15	3	0	0	10	20	20	0	0	0	0	0	0	0	20	5	412	103	1671	6684
7	M	15	4	0	10	0	20	10	10	0	0	-10	0	-10	-10	30	7.5	418	104.5	1567.5	6270
1	M	16	1	10	20	10	30	10	20	0	20	0	10	-10	-10	80	20	448	112	1819	7276	21.5625
1	M	16	2	0	0	10	60	60	60	60	60	60	0	0	0	180	45	508	127	1796.5	7186
1	M	16	3	0	10	0	20	10	10	0	10	0	0	-10	-10	40	10	424	106	1724.5	6898
1	M	16	4	0	0	10	0	0	0	0	0	0	0	0	0	0	0	400	100	1694.5	6778
3	M	16	1	0	0	10	40	40	30	30	30	30	0	0	0	100	25	460	115	1808.5	7234
3	M	16	2	0	10	0	10	0	0	-10	0	-10	0	-10	-10	10	2.5	406	101.5	1694.5	6778
3	M	16	3	20	20	30	20	0	20	0	20	0	20	0	0	80	20	448	112	2065	8260
3	M	16	4	0	0	10	10	10	0	0	0	0	0	0	0	10	2.5	406	101.5	1747	6988
3	M	16	5	0	0	10	0	0	0	0	0	0	0	0	0	0	0	400	100	1616.5	6466
6	M	16	1	0	10	0	10	0	10	0	10	0	0	-10	-10	30	7.5	418	104.5	1966	7864
6	M	16	2	0	100	0	100	0	100	0	100	0	0	-100	-100	300	75	580	145	2062	8248
6	M	16	3	20	20	30	20	0	20	0	20	0	20	0	0	80	20	448	112	1712.5	6850
7	M	16	1	10	10	20	50	40	20	10	20	10	10	0	0	100	25	460	115	2038	8152
7	M	16	2	0	0	10	100	100	100	100	100	100	0	0	0	300	75	580	145	2383	9532
7	M	16	3	10	10	20	10	0	10	0	10	0	10	0	0	40	10	424	106	1777	7108
7	M	16	4	0	0	10	20	20	10	10	0	0	0	0	0	30	7.5	418	104.5	1672	6688
1	M	17	1	0	10	0	20	10	10	0	10	0	0	-10	-10	40	10	424	106	1925	7700	15.15625
1	M	17	2	0	10	0	70	60	70	60	60	50	0	-10	-10	200	50	520	130	1926.5	7706
1	M	17	3	0	0	10	10	10	10	10	10	10	0	0	0	30	7.5	418	104.5	1829	7316
1	M	17	4	0	10	0	0	-10	0	-10	0	-10	0	-10	-10	0	0	400	100	1794.5	7178
3	M	17	1	0	10	0	40	30	30	20	0	-10	0	-10	-10	70	17.5	442	110.5	1919	7676
3	M	17	2	0	0	10	0	0	0	0	0	0	0	0	0	0	0	400	100	1794.5	7178
3	M	17	3	30	30	40	30	0	30	0	30	0	30	0	0	120	30	472	118	2183	8732
3	M	17	4	0	10	0	10	0	0	-10	0	-10	0	-10	-10	10	2.5	406	101.5	1848.5	7394
3	M	17	5	0	10	0	0	-10	0	-10	0	-10	0	-10	-10	0	0	400	100	1716.5	6866
6	M	17	1	0	0	10	10	10	10	10	0	0	0	0	0	20	5	412	103	2069	8276
6	M	17	2	0	0	10	10	10	10	10	0	0	0	0	0	20	5	412	103	2165	8660
6	M	17	3	20	30	20	30	0	30	0	30	0	20	-10	-10	110	27.5	466	116.5	1829	7316
7	M	17	1	10	20	10	40	20	30	10	30	10	10	-10	-10	110	27.5	466	116.5	2154.5	8618
7	M	17	2	0	10	0	100	90	10	0	0	-10	0	-10	-10	110	27.5	466	116.5	2499.5	9998
7	M	17	3	20	20	30	50	30	20	0	20	0	20	0	0	110	27.5	466	116.5	1893.5	7574
7	M	17	4	0	10	0	10	0	10	0	0	-10	0	-10	-10	20	5	412	103	1775	7100
1	M	18	1	0	0	10	10	10	10	10	0	0	0	0	0	20	5	412	103	2028	8112	15.78125
1	M	18	2	0	0	10	80	80	70	70	70	70	0	0	0	220	55	532	133	2059.5	8238
1	M	18	3	10	10	20	10	0	10	0	10	0	10	0	0	40	10	424	106	1935	7740
1	M	18	4	0	0	10	0	0	0	0	0	0	0	0	0	0	0	400	100	1894.5	7578
3	M	18	1	0	0	10	0	0	0	0	0	0	0	0	0	0	0	400	100	2019	8076
3	M	18	2	0	10	0	10	0	0	-10	0	-10	0	-10	-10	10	2.5	406	101.5	1896	7584
3	M	18	3	40	40	50	40	0	40	0	40	0	40	0	0	160	40	496	124	2307	9228
3	M	18	4	0	0	10	0	0	0	0	0	0	0	0	0	0	0	400	100	1948.5	7794
3	M	18	5	0	0	10	0	0	0	0	0	0	0	0	0	0	0	400	100	1816.5	7266
6	M	18	1	0	10	0	10	0	10	0	0	-10	0	-10	-10	20	5	412	103	2172	8688
6	M	18	2	0	10	0	10	0	10	0	10	0	0	-10	-10	30	7.5	418	104.5	2269.5	9078
6	M	18	3	20	20	30	20	0	20	0	20	0	20	0	0	80	20	448	112	1941	7764
7	M	18	1	10	10	20	40	30	30	20	10	0	10	0	0	90	22.5	454	113.5	2268	9072
7	M	18	2	10	0	10	100	100	100	100	50	50	10	10	10	260	65	556	139	2638.5	10554
7	M	18	3	0	30	0	30	0	30	0	20	-10	0	-30	-30	80	20	448	112	2005.5	8022
7	M	18	4	0	0	10	0	0	0	0	0	0	0	0	0	0	0	400	100	1875	7500
1	M	19	1	0	10	0	10	0	10	0	10	0	0	-10	-10	30	7.5	418	104.5	2132.5	8530	14.84375
1	M	19	2	0	10	0	80	70	80	70	80	70	0	-10	-10	240	60	544	136	2195.5	8782
1	M	19	3	0	20	0	20	0	20	0	10	-10	0	-20	-20	50	12.5	430	107.5	2042.5	8170
1	M	19	4	0	10	0	0	-10	0	-10	0	-10	0	-10	-10	0	0	400	100	1994.5	7978
3	M	19	1	0	10	0	20	10	10	0	0	-10	0	-10	-10	30	7.5	418	104.5	2123.5	8494
3	M	19	2	0	0	10	0	0	0	0	0	0	0	0	0	0	0	400	100	1996	7984
3	M	19	3	0	50	0	50	0	50	0	40	-10	0	-50	-50	140	35	484	121	2428	9712
3	M	19	4	0	10	0	0	-10	0	-10	0	-10	0	-10	-10	0	0	400	100	2048.5	8194
3	M	19	5	0	10	0	0	-10	0	-10	0	-10	0	-10	-10	0	0	400	100	1916.5	7666
6	M	19	1	0	0	10	10	10	0	0	0	0	0	0	0	10	2.5	406	101.5	2273.5	9094
6	M	19	2	0	0	10	0	0	0	0	0	0	0	0	0	0	0	400	100	2369.5	9478
6	M	19	3	0	30	0	30	0	30	0	20	-10	0	-30	-30	80	20	448	112	2053	8212
7	M	19	1	10	20	10	40	20	20	0	10	-10	10	-10	-10	80	20	448	112	2380	9520
7	M	19	2	0	10	0	100	90	100	90	80	70	0	-10	-10	280	70	568	142	2780.5	11122
7	M	19	3	0	0	10	0	0	0	0	0	0	0	0	0	0	0	400	100	2105.5	8422
7	M	19	4	0	10	0	10	0	0	-10	0	-10	0	-10	-10	10	2.5	406	101.5	1976.5	7906
1	M	20	1	0	0	10	10	10	10	10	10	10	0	0	0	30	7.5	418	104.5	2237	8948	5.9375
1	M	20	2	0	0	10	90	90	0	0	0	0	0	0	0	90	22.5	454	113.5	2309	9236
1	M	20	3	0	0	10	10	10	0	0	0	0	0	0	0	10	2.5	406	101.5	2144	8576
1	M	20	4	0	0	10	0	0	0	0	0	0	0	0	0	0	0	400	100	2094.5	8378
3	M	20	1	0	0	10	0	0	0	0	0	0	0	0	0	0	0	400	100	2223.5	8894
3	M	20	2	0	10	0	0	-10	0	-10	0	-10	0	-10	-10	0	0	400	100	2096	8384
3	M	20	3	0	0	10	0	0	0	0	0	0	0	0	0	0	0	400	100	2528	10112
3	M	20	4	0	0	10	0	0	0	0	0	0	0	0	0	0	0	400	100	2148.5	8594
3	M	20	5	0	0	10	0	0	0	0	0	0	0	0	0	0	0	400	100	2016.5	8066
6	M	20	1	0	10	0	10	0	0	-10	0	-10	0	-10	-10	10	2.5	406	101.5	2375	9500
6	M	20	2	0	10	0	0	-10	0	-10	0	-10	0	-10	-10	0	0	400	100	2469.5	9878
6	M	20	3	0	0	10	0	0	0	0	0	0	0	0	0	0	0	400	100	2153	8612
7	M	20	1	0	10	0	100	90	20	10	0	-10	0	-10	-10	120	30	472	118	2498	9992
7	M	20	2	0	0	10	100	100	0	0	0	0	0	0	0	100	25	460	115	2895.5	11582
7	M	20	3	0	10	0	10	0	10	0	0	-10	0	-10	-10	20	5	412	103	2208.5	8834
7	M	20	4	0	0	10	0	0	0	0	0	0	0	0	0	0	0	400	100	2076.5	8306
